# Supplementary material for: Single-cell transcriptome and surfaceome profiling of the adult human retinal pigment epithelium
Source: Stem Cell Reports. 2025 Aug 28;20(9):102611. doi: 10.1016/j.stemcr.2025.102611 (PMC12447320; doi:10.1016/j.stemcr.2025.102611)
Supplement: Data S1. Tables S1–S11 [file mmc3.xlsx]

## Sheet: Legend
Table S1
Expression of RPE signature genes by native RPE clusters
Table S2
Gene markers of native RPE clusters
Table S3
Surface markers of native RPE clusters
Table S4
Gene ontology enrichment results for native RPE clusters
Table S5
Expression of RPE signature genes by combined native and cultured RPE subpopulations
Table S6
Gene markers of RPE subpopulations
Table S7
Surface markers of combined native and cultured RPE subpopulations
Table S8
Surface markers of 2W, 4W, 10W and native RPE cells
Table S9
Gene markers of 2W, 4W, 10W and native RPE cells
Table S10
Gene ontology enrichment results for total dataset
Table S11
Eye tissue donor details

## Sheet: S1
Cluster A0	Cluster A1	Cluster A2	Cluster A3	Cluster A4	Cluster A5	Cluster A6
PRDM16	PRDM16	PRDM16	PRDM16	PRDM16	PRDM16	PDPN
KLHL21	KLHL21	KLHL21	KLHL21	KLHL21	KLHL21	LRP8
PDPN	PDPN	PDPN	PDPN	PDPN	PDPN	RPE65
CLDN19	AKIRIN1	AKIRIN1	CLDN19	AKIRIN1	AKIRIN1	TMEM56
LRP8	CLDN19	CLDN19	LRP8	CLDN19	CLDN19	SLC16A4
ACOT11	LRP8	MED8	RPE65	LRP8	MED8	CA14
RPE65	ACOT11	LRP8	TMEM56	RPE65	LRP8	PRRC2C
TMEM56	RPE65	RPE65	SLC16A4	TMEM56	ACOT11	PLD5
SLC16A4	TMEM56	TMEM56	CA14	SLC16A4	RPE65	EFR3B
CA14	SLC16A4	SLC16A4	PRRC2C	CA14	TMEM56	CRIM1
PRRC2C	CA14	CA14	PLD5	PRRC2C	SLC16A4	SIX3
DEGS1	PRRC2C	PRRC2C	EFR3B	PLD5	CA14	PSME4
PLD5	PLD5	PLD5	CRIM1	EFR3B	PRRC2C	PCYOX1
EFR3B	EFR3B	EFR3B	SIX3	CRIM1	DEGS1	ERMN
CRIM1	CRIM1	CRIM1	PSME4	SIX3	PLD5	FRZB
SIX3	SIX3	SIX3	PCYOX1	PSME4	EFR3B	ITGAV
PSME4	PSME4	PSME4	ERMN	PCYOX1	CRIM1	TTLL4
PCYOX1	PCYOX1	PCYOX1	FRZB	ERMN	SIX3	SLC16A14
ERMN	ERMN	ERMN	ITGAV	FRZB	PSME4	MYRIP
FRZB	FRZB	FRZB	TTLL4	ITGAV	PCYOX1	SLC6A20
ITGAV	ITGAV	ITGAV	SLC16A14	TTLL4	ERMN	CSPG5
TTLL4	TTLL4	TTLL4	MYRIP	SLC16A14	FRZB	ROBO2
SLC16A14	SLC16A14	SLC16A14	SLC6A20	MYRIP	ITGAV	RBP1
MYRIP	MYRIP	MYRIP	CSPG5	SLC6A20	TTLL4	WWTR1
SLC6A20	SLC6A20	SLC6A20	RBP1	CSPG5	SLC16A14	RNF13
CSPG5	CSPG5	CSPG5	WWTR1	RBP1	MYRIP	DNAJB14
RBP1	RBP1	RBP1	RNF13	WWTR1	SLC6A20	LRAT
WWTR1	WWTR1	WWTR1	LRAT	RNF13	CSPG5	MFAP3L
RNF13	RNF13	RNF13	MFAP3L	KLHL24	PTPRG	SORBS2
KLHL24	KLHL24	KLHL24	SORBS2	LRAT	RBP1	BASP1
LRAT	LRAT	LRAT	BASP1	MFAP3L	WWTR1	SCAMP1
MFAP3L	MFAP3L	MFAP3L	SCAMP1	SORBS2	RNF13	RHOBTB3
SORBS2	SORBS2	SORBS2	RHOBTB3	BASP1	KLHL24	CXCL14
BASP1	BASP1	BASP1	SPOCK1	SCAMP1	DNAJB14	SPOCK1
SCAMP1	SCAMP1	SCAMP1	SIL1	RHOBTB3	LRAT	SIL1
RHOBTB3	RHOBTB3	RHOBTB3	ADTRP	DMXL1	MFAP3L	ADTRP
DMXL1	DMXL1	DMXL1	RRAGD	CXCL14	SORBS2	RRAGD
CXCL14	CXCL14	CXCL14	GJA1	SPOCK1	BASP1	GJA1
SPOCK1	SPOCK1	SPOCK1	SLC2A12	SIL1	SCAMP1	SLC2A12
SIL1	SIL1	SIL1	SGK1	ADTRP	RHOBTB3	SGK1
ADTRP	ADTRP	ADTRP	PHACTR2	RRAGD	DMXL1	PHACTR2
RRAGD	RRAGD	RRAGD	CNKSR3	GJA1	CXCL14	CNKSR3
GJA1	GJA1	GJA1	EZR	SLC2A12	SPOCK1	EZR
SLC2A12	SLC2A12	SLC2A12	SOSTDC1	SGK1	SIL1	SOSTDC1
SGK1	SGK1	SGK1	ITGB8	PHACTR2	ADTRP	ITGB8
PHACTR2	PHACTR2	PHACTR2	FAM221A	CNKSR3	EFHC1	SEMA3C
CNKSR3	CNKSR3	CNKSR3	SEMA3C	EZR	RRAGD	CALU
EZR	EZR	EZR	CALU	SOSTDC1	GJA1	STRIP2
SOSTDC1	SOSTDC1	SOSTDC1	STRIP2	ITGB8	SLC2A12	GALNT11
ITGB8	ITGB8	ITGB8	GALNT11	FAM221A	SGK1	CLCN4
FAM221A	FAM221A	FAM221A	CLCN4	SEMA3C	PHACTR2	DUSP4
SEMA3C	SEMA3C	SEMA3C	DUSP4	CALU	CNKSR3	SULF1
CALU	CALU	CALU	ADAM9	STRIP2	EZR	RDH10
STRIP2	STRIP2	STRIP2	SULF1	GALNT11	SOSTDC1	SDC2
GALNT11	GALNT11	GALNT11	RDH10	CLCN4	ITGB8	TRPM3
CLCN4	CLCN4	CLCN4	SDC2	DUSP4	FAM221A	LHX2
DUSP4	DUSP4	DUSP4	TRPM3	ADAM9	SEMA3C	PTGDS
ADAM9	ADAM9	ADAM9	LHX2	SULF1	CALU	CTSD
SULF1	SULF1	SULF1	PTGDS	RDH10	STRIP2	LMO1
RDH10	RDH10	RDH10	CTSD	SDC2	GALNT11	LIN7C
SDC2	SDC2	SDC2	LMO1	TRPM3	CLCN4	BEST1
TRPM3	GLDC	TRPM3	BEST1	LHX2	OPHN1	SLC22A8
LHX2	TRPM3	LHX2	SLC22A8	PTGDS	DUSP4	DHCR7
PTGDS	LHX2	PTGDS	DHCR7	CDHR5	ADAM9	OPCML
CDHR5	PTGDS	CDHR5	OPCML	CTSD	SULF1	SLC39A12
CTSD	CDHR5	CTSD	SLC39A12	LMO1	RDH10	RGR
LMO1	CTSD	LMO1	RGR	LIN7C	SDC2	LGI1
BEST1	LMO1	BEST1	LGI1	BEST1	GLDC	SFRP5
SLC22A8	LIN7C	SLC22A8	SFRP5	SLC22A8	TRPM3	SMC3
DHCR7	BEST1	DHCR7	GPAM	DHCR7	LHX2	GPAM
OPCML	SLC22A8	OPCML	PDZD8	OPCML	PTGDS	FGFR2
SLC39A12	DHCR7	SLC39A12	FGFR2	SLC39A12	CDHR5	SLC6A13
RGR	OPCML	RGR	SLC6A12	RGR	CTSD	SLCO1C1
SLC16A12	SLC39A12	SLC16A12	SLC6A13	LGI1	LMO1	SLCO1A2
LGI1	RGR	LGI1	SLCO1C1	SFRP5	LIN7C	BCAT1
SFRP5	SLC16A12	SFRP5	SLCO1A2	COX15	BEST1	KRT18
SMC3	LGI1	SMC3	BCAT1	SMC3	SLC22A8	DUSP6
GPAM	SFRP5	GPAM	KRT18	GPAM	DHCR7	BMP4
PDZD8	SMC3	PDZD8	DUSP6	PDZD8	DIXDC1	RDH11
FGFR2	GPAM	FGFR2	HPD	FGFR2	OPCML	TRPM1
SLC6A12	PDZD8	SLC6A12	BMP4	SLC6A12	PRKCQ-AS1	STRA6
SLC6A13	FGFR2	SLC6A13	RDH11	SLC6A13	SLC39A12	CHRNA3
SLCO1C1	SLC6A12	SLCO1C1	TDRD9	SLCO1C1	CACNB2	RLBP1
SLCO1A2	SLC6A13	SLCO1A2	TRPM1	SLCO1A2	RGR	ALDH1A3
BCAT1	SLCO1C1	BCAT1	STRA6	BCAT1	SLC16A12	CDH3
KRT18	SLCO1A2	KRT18	CHRNA3	KRT18	LGI1	WFDC1
DUSP6	BCAT1	DUSP6	RLBP1	NAV3	SFRP5	SERPINF1
HPD	KRT18	HPD	ALDH1A3	DUSP6	SMC3	SOX9
KCTD4	RDH5	BMP4	CDH3	HPD	GPAM	SLC16A3
BMP4	NAV3	RDH11	ADAD2	KCTD4	PDZD8	TTR
RDH11	DUSP6	TDRD9	WFDC1	BMP4	FGFR2	SLC39A6
TDRD9	HPD	TRPM1	SERPINF1	RDH11	SLC6A12	NEDD4L
TRPM1	KCTD4	STRA6	ADORA2B	TDRD9	SLC6A13	CNDP1
STRA6	BMP4	CHRNA3	SOX9	TRPM1	SLCO1C1	SLC13A3
CHRNA3	RDH11	RLBP1	SLC16A3	STRA6	SLCO1A2	BMP7
RLBP1	TDRD9	ALDH1A3	TTR	CHRNA3	BCAT1	LSR
ALDH1A3	TRPM1	CDH3	SLC39A6	RLBP1	KRT18	APLP1
CDH3	STRA6	ADAD2	NEDD4L	ALDH1A3	RDH5	CRX
ADAD2	CHRNA3	WFDC1	CNDP1	CDH3	NAV3	SLC16A8
WFDC1	RLBP1	SERPINF1	BMP7	ADAD2	SLC6A15	CLIC6
SERPINF1	ALDH1A3	ADORA2B	COL20A1	WFDC1	DUSP6	PCP4
ADORA2B	CDH3	SOX9	LSR	SERPINF1	HPD
SOX9	ADAD2	SLC16A3	APLP1	ADORA2B	MPHOSPH9
SLC16A3	WFDC1	TTR	CRX	SOX9	KCTD4
TTR	SERPINF1	SLC39A6	SLC16A8	SLC16A3	DZIP1
SLC39A6	ADORA2B	NEDD4L	PNPLA3	TTR	BMP4
NEDD4L	SOX9	CNDP1	HSPA13	SLC39A6	RDH11
CNDP1	SLC16A3	BMP7	CLIC6	NEDD4L	TDRD9
SLC13A3	TTR	COL20A1	PCP4	CNDP1	TRPM1
BMP7	SLC39A6	LSR		PLCB4	STRA6
COL20A1	NEDD4L	APLP1		SLC13A3	CHRNA3
LSR	CNDP1	CRX		BMP7	RLBP1
APLP1	SLC13A3	SLC16A8		COL20A1	ALDH1A3
CRX	BMP7	PNPLA3		LSR	CDH3
SLC16A8	COL20A1	HSPA13		APLP1	ADAD2
PNPLA3	LSR	CLIC6		CRX	WFDC1
HSPA13	APLP1	PCP4		SLC16A8	SERPINF1
CLIC6	CRX			PNPLA3	ADORA2B
PCP4	SLC16A8			HSPA13	SOX9
	PNPLA3			CLIC6	SLC16A3
	CLIC6			PCP4	TTR
	PCP4				SLC39A6
					NEDD4L
					CNDP1
					PLCB4
					KIZ
					SLC13A3
					BMP7
					COL20A1
					LSR
					KIRREL2
					APLP1
					CRX
					SLC16A8
					PNPLA3
					HSPA13
					CLIC6
					PCP4

## Sheet: S2
p_val	avg_log2FC	pct.1	pct.2	p_val_adj	cluster	gene
1.57004e-10	0.197385	1	1	4.40538e-06	A0	TTR
5.05767e-22	0.421242	1	0.993	1.41913e-17	A1	MT-CO3
5.11174e-22	0.893447	0.538	0.364	1.4343e-17	A1	HIST1H4C
3.13618e-21	0.744476	0.774	0.645	8.7998e-17	A1	ERMN
1.1408e-20	0.473564	0.74	0.654	3.20098e-16	A1	VILL
3.02179e-20	0.412956	0.992	0.958	8.47885e-16	A1	MT-CYB
1.42253e-19	0.257726	0.725	0.608	3.99147e-15	A1	CDO1
5.00724e-18	0.732635	0.674	0.566	1.40498e-13	A1	CALCOCO2
9.12395e-18	0.426842	0.175	0.074	2.56009e-13	A1	GSTA1
1.54383e-17	0.381997	1	0.997	4.33184e-13	A1	MT-ND4
3.10888e-17	0.148737	0.131	0.287	8.7232e-13	A1	CDKN1A
4.62598e-17	0.53153	0.881	0.807	1.298e-12	A1	MT-ND3
8.37136e-17	0.750381	0.53	0.385	2.34892e-12	A1	CFH
1.31966e-16	0.610742	0.422	0.282	3.70283e-12	A1	SLTM
1.36455e-16	0.513462	0.828	0.71	3.82879e-12	A1	KCNJ13
1.97722e-16	0.704883	0.5	0.362	5.54789e-12	A1	KCNQ1OT1
3.69083e-16	1.52725	0.275	0.157	1.03561e-11	A1	SCGB1D2
1.14703e-15	0.271682	0.859	0.802	3.21845e-11	A1	PFDN5
1.61472e-15	0.300955	0.86	0.769	4.53075e-11	A1	PLA2G5
1.63477e-15	0.605899	0.414	0.277	4.58701e-11	A1	SMC3
1.80864e-15	0.201583	0.936	0.877	5.07486e-11	A1	MT-ND5
2.00213e-15	0.200556	0.534	0.398	5.61777e-11	A1	SMC6
1.33809e-14	1.4138	0.209	0.107	3.75453e-10	A1	PLEKHA5
2.99735e-14	0.692078	0.466	0.338	8.41027e-10	A1	ARPC3
3.52282e-14	0.456444	1	0.999	9.88468e-10	A1	CST3
3.57524e-14	0.375874	0.829	0.728	1.00318e-09	A1	MT-ND6
3.95745e-14	0.288898	0.999	0.998	1.11042e-09	A1	MT-CO1
5.10797e-14	3.28128	0.29	0.18	1.43325e-09	A1	RHO
5.48678e-14	0.238118	0.836	0.79	1.53954e-09	A1	CLIC6
5.91467e-14	0.593835	0.822	0.78	1.6596e-09	A1	TMEM56
6.74764e-14	0.602262	0.281	0.164	1.89332e-09	A1	AC245060.5
1.22032e-13	0.299742	0.996	0.988	3.4241e-09	A1	MT-RNR1
1.30768e-13	0.231291	0.903	0.857	3.66922e-09	A1	RPS20
1.32542e-13	0.409546	0.492	0.362	3.719e-09	A1	EIF5B
1.35765e-13	0.666417	0.626	0.545	3.80942e-09	A1	EDF1
1.70557e-13	0.416756	0.364	0.244	4.78565e-09	A1	AC067969.1
1.71392e-13	1.20963	0.712	0.632	4.80908e-09	A1	HTRA1
1.84658e-13	0.302541	0.651	0.533	5.18131e-09	A1	ANKRD11
1.95116e-13	0.846008	0.736	0.647	5.47476e-09	A1	RPL13
2.39239e-13	0.227874	0.74	0.658	6.71281e-09	A1	RPS4X
2.81743e-13	0.128718	0.678	0.571	7.90544e-09	A1	PFKL
3.26326e-13	0.634342	0.643	0.542	9.15638e-09	A1	HADHA
3.5327e-13	0.608656	0.843	0.767	9.91241e-09	A1	MT1G
8.43268e-13	0.248139	0.782	0.717	2.36613e-08	A1	ABCA4
1.22126e-12	0.387006	0.953	0.94	3.42674e-08	A1	ENPP2
1.27514e-12	0.177902	0.941	0.917	3.57791e-08	A1	PLEKHB1
1.42612e-12	0.42594	0.705	0.628	4.00156e-08	A1	RPL5
1.58583e-12	0.462452	0.696	0.574	4.44968e-08	A1	MT-ATP8
1.70002e-12	0.423133	0.987	0.963	4.77009e-08	A1	PCP4
1.87843e-12	0.271017	1	1	5.27068e-08	A1	MT-CO2
1.97287e-12	0.454995	0.76	0.689	5.53568e-08	A1	RPL11
2.27812e-12	0.274576	0.743	0.675	6.39217e-08	A1	COX6B1
4.41578e-12	0.326159	0.718	0.638	1.23902e-07	A1	RPS15
5.29651e-12	0.708555	0.267	0.165	1.48615e-07	A1	MTMR14
5.53979e-12	0.452244	0.677	0.6	1.55441e-07	A1	RPL12
7.38874e-12	0.258815	0.863	0.805	2.07321e-07	A1	RDH10
7.5113e-12	0.282834	0.674	0.582	2.1076e-07	A1	NDUFB9
7.66166e-12	1.08777	0.472	0.359	2.14978e-07	A1	VAMP2
7.87882e-12	0.416929	0.551	0.46	2.21072e-07	A1	PSMB7
8.25085e-12	0.148596	0.695	0.631	2.31511e-07	A1	TCEAL4
9.99339e-12	0.173973	0.812	0.755	2.80404e-07	A1	LINC00982
1.357e-11	0.19615	0.684	0.6	3.8076e-07	A1	RPS27A
1.85007e-11	0.16234	0.873	0.814	5.19112e-07	A1	RPLP1
2.65674e-11	0.956582	0.555	0.45	7.45456e-07	A1	GNGT1
3.40472e-11	0.205948	0.637	0.553	9.5533e-07	A1	UQCRH
3.56365e-11	0.384528	0.754	0.673	9.99924e-07	A1	RPL4
3.70412e-11	0.120209	0.504	0.39	1.03934e-06	A1	LMBRD1
4.39157e-11	0.504394	0.825	0.773	1.23223e-06	A1	ATP5IF1
4.66607e-11	0.124384	0.624	0.533	1.30925e-06	A1	RPL18
4.76467e-11	0.214736	0.778	0.702	1.33692e-06	A1	SGK1
5.24606e-11	0.273466	0.571	0.455	1.47199e-06	A1	AKAP9
5.43806e-11	1.04245	0.551	0.463	1.52587e-06	A1	SLC39A6
6.07749e-11	0.236486	0.897	0.884	1.70528e-06	A1	GNG11
6.62043e-11	0.510111	0.452	0.349	1.85763e-06	A1	PTN
8.12525e-11	0.154043	0.312	0.205	2.27986e-06	A1	SBDS
8.13082e-11	0.201264	0.701	0.596	2.28143e-06	A1	GOLGA4
1.09275e-10	0.164476	0.314	0.212	3.06616e-06	A1	GCC2
1.14979e-10	0.394614	0.719	0.626	3.22621e-06	A1	PTPN13
1.29685e-10	0.282081	0.806	0.762	3.63883e-06	A1	ASB13
1.58406e-10	0.347401	0.65	0.581	4.44471e-06	A1	PUF60
1.61498e-10	0.448233	0.268	0.172	4.53148e-06	A1	TGOLN2
1.67558e-10	0.311403	0.955	0.913	4.70152e-06	A1	TMEM98
1.70331e-10	0.349158	0.729	0.665	4.77932e-06	A1	GDF11
1.79446e-10	0.189023	0.846	0.786	5.03507e-06	A1	RPL34
1.80993e-10	0.642972	0.414	0.308	5.07848e-06	A1	U2SURP
2.31023e-10	1.79191	0.438	0.327	6.48228e-06	A1	LINC01833
2.41884e-10	0.309277	0.487	0.39	6.78702e-06	A1	KIF21A
2.77998e-10	1.68405	0.429	0.321	7.80034e-06	A1	BCAP29
3.24112e-10	0.33859	0.134	0.246	9.09426e-06	A1	TGIF1
3.7182e-10	0.17097	0.897	0.842	1.04329e-05	A1	SLC16A8
4.32015e-10	1.25501	0.404	0.312	1.21219e-05	A1	SEC63
5.18396e-10	0.574975	0.753	0.701	1.45457e-05	A1	S100B
5.26098e-10	0.759362	0.725	0.67	1.47618e-05	A1	CIRBP
5.46118e-10	0.938731	0.403	0.305	1.53235e-05	A1	HP1BP3
5.71595e-10	0.641229	0.455	0.357	1.60384e-05	A1	CWC15
6.30446e-10	0.8702	0.571	0.487	1.76897e-05	A1	PDE6G
7.09846e-10	0.143462	0.838	0.77	1.99176e-05	A1	SLC39A12
7.69915e-10	0.325712	0.586	0.506	2.1603e-05	A1	SPARCL1
8.45381e-10	0.319426	0.777	0.747	2.37206e-05	A1	RPL31
1.01432e-09	0.604437	0.511	0.405	2.84609e-05	A1	UBXN4
1.02502e-09	0.189604	0.801	0.743	2.8761e-05	A1	COX6A1
1.11054e-09	1.12039	0.219	0.132	3.11605e-05	A1	DYNC1I2
1.16875e-09	0.226449	0.626	0.546	3.2794e-05	A1	EIF3K
1.17213e-09	1.10999	0.208	0.124	3.28887e-05	A1	ESF1
1.27588e-09	0.64476	0.917	0.875	3.57998e-05	A1	TPT1
1.41889e-09	0.520127	0.387	0.287	3.98128e-05	A1	NCAM2
1.46297e-09	0.9777	0.308	0.215	4.10494e-05	A1	PRPF40A
1.46634e-09	0.44124	0.513	0.427	4.1144e-05	A1	PNISR
1.70058e-09	0.334852	0.143	0.074	4.77166e-05	A1	C15orf40
1.9796e-09	0.697298	0.278	0.188	5.55457e-05	A1	EIF3F
2.60026e-09	0.365494	0.468	0.375	7.29606e-05	A1	NDUFA10
2.87881e-09	0.240679	0.84	0.804	8.07766e-05	A1	RPS6
2.95356e-09	0.195012	0.912	0.864	8.28738e-05	A1	RDH11
3.19325e-09	0.324527	0.593	0.515	8.95995e-05	A1	SYNM
3.51886e-09	0.128243	1	1	9.87358e-05	A1	TTR
3.558e-09	0.285656	0.191	0.113	9.98339e-05	A1	WDSUB1
3.80562e-09	0.488313	0.626	0.563	0.000106782	A1	PSMB3
4.02187e-09	1.16356	0.517	0.434	0.00011285	A1	COMMD1
4.49976e-09	0.757352	0.374	0.288	0.000126259	A1	BLOC1S1
5.39279e-09	0.308525	0.458	0.379	0.000151316	A1	ARHGEF37
5.781e-09	0.292145	0.925	0.863	0.000162209	A1	PRDX5
5.85346e-09	0.77326	0.274	0.19	0.000164242	A1	IWS1
6.03424e-09	0.849402	0.301	0.212	0.000169315	A1	BUD23
6.48906e-09	0.291652	0.612	0.568	0.000182076	A1	CDKN1B
6.83605e-09	0.16559	0.74	0.654	0.000191813	A1	MYRIP
7.02022e-09	1.38899	0.109	0.052	0.00019698	A1	CYP2R1
7.70699e-09	0.460844	0.538	0.466	0.00021625	A1	NDUFB10
7.96234e-09	0.249404	0.236	0.152	0.000223415	A1	C11orf74
8.77706e-09	0.337446	0.482	0.393	0.000246276	A1	RPL22
8.78697e-09	0.113575	0.919	0.872	0.000246553	A1	RPS14
8.86552e-09	0.533776	0.508	0.44	0.000248758	A1	CAPNS1
9.60438e-09	0.741033	0.722	0.663	0.000269489	A1	PKM
1.1915e-08	0.298985	0.758	0.685	0.000334323	A1	RPL13A
1.38185e-08	0.119465	0.826	0.758	0.000387733	A1	NDUFA4
2.06232e-08	0.142485	0.654	0.579	0.000578667	A1	NDUFA11
2.17387e-08	0.397303	0.737	0.656	0.000609966	A1	SLC25A5
2.20135e-08	0.434232	0.603	0.519	0.000617677	A1	RPL23
2.56975e-08	0.63634	0.725	0.661	0.000721048	A1	RPS24
2.75299e-08	0.471077	0.661	0.598	0.000772462	A1	TMED10
2.76034e-08	1.50346	0.141	0.078	0.000774524	A1	BTC
2.79031e-08	1.06808	0.442	0.351	0.000782933	A1	LGI1
3.25109e-08	0.489522	0.532	0.448	0.000912223	A1	USP33
3.25357e-08	0.169964	0.477	0.39	0.00091292	A1	SH3BGRL
3.64653e-08	1.55555	0.12	0.062	0.00102318	A1	MTCYBP13
3.76383e-08	0.917985	0.391	0.311	0.00105609	A1	CFDP1
3.96595e-08	0.420746	0.538	0.465	0.00111281	A1	NDUFB5
3.96937e-08	3.18745	0.182	0.111	0.00111377	A1	NREP
4.29631e-08	0.741404	0.112	0.055	0.0012055	A1	AP005212.4
4.94085e-08	1.47631	0.14	0.077	0.00138635	A1	CAMK1D
5.00402e-08	0.142384	0.699	0.641	0.00140408	A1	KTN1
5.05136e-08	1.22649	0.131	0.07	0.00141736	A1	TBK1
5.19727e-08	1.18713	0.366	0.284	0.0014583	A1	MRPL21
5.70621e-08	1.30778	0.26	0.179	0.0016011	A1	CCDC186
6.12025e-08	0.782516	0.268	0.186	0.00171728	A1	FAM32A
7.25573e-08	0.791124	0.253	0.176	0.00203589	A1	CNTN3
8.3192e-08	0.268016	0.722	0.672	0.00233428	A1	GPM6A
8.97822e-08	1.07046	0.062	0.136	0.0025192	A1	SCGB3A1
9.02677e-08	0.416097	0.482	0.415	0.00253282	A1	NDUFB11
9.46995e-08	0.754366	0.331	0.239	0.00265717	A1	RPL10P9
9.70775e-08	0.16973	0.75	0.701	0.0027239	A1	ATP5F1B
1.1191e-07	1.2633	0.243	0.165	0.00314007	A1	GLDC
1.25134e-07	0.297014	0.685	0.61	0.00351112	A1	ATP5MC2
1.47754e-07	1.95036	0.123	0.067	0.00414584	A1	LINC01563
1.55188e-07	0.282476	0.312	0.225	0.00435441	A1	ZC3H13
1.72219e-07	1.34802	0.203	0.133	0.00483229	A1	MLPH
1.73846e-07	0.29285	0.664	0.603	0.00487794	A1	RPS3
1.87403e-07	3.72968	0.11	0.057	0.00525835	A1	NUP160
1.88623e-07	1.62251	0.239	0.159	0.00529257	A1	OMG
1.92404e-07	0.20406	0.804	0.748	0.00539866	A1	SRP14
1.96192e-07	0.46382	0.701	0.672	0.00550496	A1	UNC119
1.96361e-07	1.35751	0.124	0.213	0.00550969	A1	EID2
2.04898e-07	0.154362	0.999	0.997	0.00574924	A1	RNASE1
2.17747e-07	0.238545	0.154	0.091	0.00610977	A1	CASP8AP2
2.4148e-07	0.378504	0.393	0.309	0.00677568	A1	TNRC6A
2.57024e-07	0.298486	0.532	0.466	0.00721183	A1	CLTRN
2.69202e-07	0.421059	0.54	0.475	0.00755355	A1	TMED9
2.89283e-07	0.331822	0.684	0.634	0.008117	A1	NDUFS6
3.0914e-07	0.243427	1	0.999	0.00867417	A1	MALAT1
3.13593e-07	0.874901	0.136	0.078	0.0087991	A1	TP53TG1
3.28081e-07	0.257026	0.843	0.791	0.00920562	A1	TMBIM6
3.37449e-07	0.546584	0.507	0.439	0.00946849	A1	MRPL27
3.42422e-07	0.241415	0.592	0.527	0.00960801	A1	LMAN1
3.82463e-07	0.774329	0.582	0.513	0.0107315	A1	FKBP2
4.09331e-07	0.313233	0.257	0.181	0.0114854	A1	IFT43
4.31401e-07	0.649027	0.369	0.289	0.0121047	A1	EPS15
4.56997e-07	0.72457	0.271	0.192	0.0128229	A1	VPS72
4.57987e-07	0.393217	0.239	0.164	0.0128506	A1	ITM2A
4.78916e-07	0.608673	0.325	0.25	0.0134379	A1	TRPM7
4.9258e-07	0.925399	0.429	0.356	0.0138213	A1	ERLEC1
4.99369e-07	1.18375	0.191	0.122	0.0140118	A1	TRAPPC1
5.05156e-07	0.694504	0.332	0.256	0.0141742	A1	VDAC3
5.47379e-07	0.407684	0.34	0.462	0.0153589	A1	LMNA
5.5704e-07	0.14639	0.857	0.821	0.01563	A1	SLC3A2
5.64414e-07	0.93991	0.254	0.185	0.0158369	A1	SOX10
6.31811e-07	0.272421	0.379	0.299	0.017728	A1	GTF2A2
6.6025e-07	1.26095	0.468	0.385	0.0185259	A1	ADD3
6.79503e-07	1.05487	0.326	0.251	0.0190662	A1	NWD1
7.28938e-07	0.356754	0.596	0.534	0.0204533	A1	CCDC80
7.82758e-07	0.552852	0.46	0.366	0.0219634	A1	ANKRD12
7.8862e-07	0.258669	0.234	0.163	0.0221279	A1	COMMD4
8.024e-07	0.577888	0.46	0.393	0.0225145	A1	LRP2
8.33287e-07	1.3213	0.12	0.066	0.0233812	A1	GTPBP8
8.38569e-07	0.213924	0.709	0.658	0.0235294	A1	SSR4
8.41663e-07	0.256061	0.809	0.801	0.0236162	A1	AP000251.1
8.57114e-07	0.103461	0.62	0.572	0.0240498	A1	RPLP2
8.69496e-07	0.44249	0.815	0.783	0.0243972	A1	CTSB
8.71871e-07	0.841305	0.439	0.364	0.0244638	A1	PNN
8.73655e-07	0.182506	0.281	0.207	0.0245139	A1	THOC7
8.8567e-07	1.14817	0.153	0.093	0.024851	A1	HIST1H1E
8.96545e-07	0.135528	0.247	0.173	0.0251562	A1	GIGYF2
9.03558e-07	0.199952	0.839	0.804	0.0253529	A1	RPS27
1.00798e-06	0.124039	1	1	0.028283	A1	MT-ATP6
1.04062e-06	0.188214	0.804	0.777	0.0291987	A1	ATP5MPL
1.12001e-06	0.159139	0.36	0.299	0.0314264	A1	RNF10
1.13583e-06	0.126554	0.534	0.464	0.0318702	A1	NAP1L1
1.17674e-06	1.00125	0.23	0.162	0.0330182	A1	AP5M1
1.23308e-06	0.382156	0.14	0.083	0.0345989	A1	CA8
1.25344e-06	0.444009	0.484	0.411	0.0351702	A1	MTSS1
1.26657e-06	0.210586	0.374	0.305	0.0355388	A1	PLCL1
1.41013e-06	0.117018	0.552	0.497	0.0395667	A1	ABHD2
1.45735e-06	0.156545	0.621	0.57	0.0408918	A1	ATOX1
1.51726e-06	0.601934	0.325	0.254	0.0425728	A1	CNOT7
1.56993e-06	0.833941	0.398	0.313	0.0440506	A1	LPGAT1
1.57937e-06	0.993836	0.432	0.36	0.0443155	A1	GALNT10
1.6183e-06	0.158339	0.475	0.402	0.0454079	A1	SF3B2
1.6377e-06	1.49806	0.274	0.204	0.0459523	A1	TECPR2
1.74093e-06	0.383151	0.356	0.283	0.0488487	A1	ACSL5
1.75607e-06	0.199743	0.294	0.226	0.0492736	A1	ZRANB2
1.78161e-06	0.608922	0.364	0.294	0.0499902	A1	SEMA4A
1.15902e-55	1.3575	0.807	0.484	3.25208e-51	A2	PLIN2
4.82676e-55	1.12075	0.961	0.819	1.35434e-50	A2	HSPA5
8.58491e-53	0.858822	0.981	0.952	2.40884e-48	A2	H3F3B
5.20463e-48	1.05793	0.688	0.378	1.46037e-43	A2	KLF10
1.58113e-45	1.04737	0.883	0.648	4.43648e-41	A2	HERPUD1
3.85708e-45	0.902995	0.948	0.793	1.08226e-40	A2	HSPA1B
9.5181e-41	1.87053	0.352	0.133	2.67068e-36	A2	AP000704.1
3.30126e-40	0.722762	0.597	0.313	9.26301e-36	A2	AC044849.1
1.91908e-38	1.03759	0.677	0.401	5.38474e-34	A2	MXD1
3.84854e-37	1.04379	0.557	0.287	1.07986e-32	A2	MAFF
6.26912e-35	0.783811	0.981	0.931	1.75905e-30	A2	CRYAB
1.54931e-34	0.913434	0.5	0.251	4.34722e-30	A2	SLC6A8
4.8703e-34	1.37687	0.533	0.285	1.36656e-29	A2	HMGCS1
7.44373e-34	0.737377	0.945	0.783	2.08864e-29	A2	JUN
2.16681e-33	1.17586	0.552	0.297	6.07987e-29	A2	SDF2L1
3.18958e-33	0.975574	0.887	0.694	8.94963e-29	A2	TUBA1A
4.95898e-33	1.16766	0.714	0.457	1.39144e-28	A2	ZFP36
2.66029e-31	1.4322	0.477	0.241	7.4645e-27	A2	PPP1R15B
1.97706e-30	1.12053	0.577	0.323	5.54744e-26	A2	ZNF331
8.20025e-30	0.991457	0.804	0.564	2.30091e-25	A2	LDLR
9.0645e-28	0.310695	0.878	0.682	2.54341e-23	A2	NUDT14
2.1468e-27	0.841228	0.919	0.74	6.0237e-23	A2	JUND
2.19598e-27	1.20713	0.884	0.731	6.16169e-23	A2	CKS2
2.78486e-27	1.2417	0.722	0.503	7.81403e-23	A2	PER1
6.58097e-27	0.393016	0.913	0.708	1.84655e-22	A2	PTGES2
9.88031e-27	0.402172	0.425	0.219	2.77232e-22	A2	CDKN1A
3.08068e-26	0.555635	0.787	0.564	8.64408e-22	A2	FOSB
7.98234e-26	0.500022	0.675	0.446	2.23977e-21	A2	ATF3
1.29635e-25	0.708364	0.806	0.624	3.63742e-21	A2	INSIG1
1.40814e-25	0.360931	0.562	0.331	3.95111e-21	A2	DNAJB11
1.50108e-25	0.980322	0.88	0.728	4.21187e-21	A2	SELENOK
1.64695e-25	0.966123	0.672	0.434	4.62119e-21	A2	HMGCR
2.17661e-25	0.967973	0.861	0.659	6.10736e-21	A2	GADD45B
1.00178e-24	0.994567	0.333	0.156	2.8109e-20	A2	TRIB3
1.08094e-24	0.790072	0.981	0.933	3.033e-20	A2	UBC
1.77986e-24	1.20564	0.703	0.506	4.99411e-20	A2	SERPINH1
6.60157e-24	0.728379	0.783	0.589	1.85233e-19	A2	COX7A1
1.8907e-23	1.15983	0.28	0.123	5.30513e-19	A2	AACS
3.8911e-23	1.89693	0.313	0.151	1.0918e-18	A2	SERTAD1
4.00179e-23	0.582266	0.946	0.802	1.12286e-18	A2	DNAJB1
4.69736e-23	0.298439	0.614	0.399	1.31803e-18	A2	LMNA
8.30353e-23	0.993342	0.867	0.703	2.32989e-18	A2	MSMO1
8.44329e-23	1.74954	0.332	0.162	2.3691e-18	A2	SEC24A
1.20151e-22	0.531856	0.855	0.675	3.37132e-18	A2	KIF1A
1.3927e-22	1.59183	0.397	0.21	3.90779e-18	A2	DEPP1
1.5503e-22	0.880651	0.435	0.238	4.34998e-18	A2	CYR61
1.58364e-22	0.384113	0.564	0.349	4.44354e-18	A2	UGDH
2.45328e-22	0.877296	0.378	0.195	6.88364e-18	A2	ZNF165
2.46157e-22	1.13753	0.494	0.298	6.90692e-18	A2	ARRDC3
1.06437e-21	0.852111	0.357	0.186	2.98651e-17	A2	MAP2K3
1.18732e-21	0.891104	0.349	0.181	3.33151e-17	A2	ARF6
2.45065e-21	0.742301	0.988	0.937	6.87629e-17	A2	HSP90AA1
2.6952e-21	0.82945	0.319	0.162	7.56245e-17	A2	STK40
6.66844e-21	1.87629	0.241	0.104	1.8711e-16	A2	RGCC
1.78737e-20	0.794312	0.583	0.404	5.01518e-16	A2	DDIT3
1.87243e-20	0.722988	0.891	0.723	5.25386e-16	A2	IDI1
3.08633e-20	1.00752	0.362	0.193	8.65993e-16	A2	TGIF1
3.42114e-20	1.31458	0.233	0.103	9.59938e-16	A2	HES4
3.65507e-20	1.49293	0.27	0.125	1.02557e-15	A2	ZFYVE26
4.94606e-20	0.567161	0.961	0.839	1.38781e-15	A2	HSPA1A
6.1742e-20	0.819907	0.546	0.353	1.73242e-15	A2	NR1D1
7.38718e-20	1.63971	0.217	0.093	2.07277e-15	A2	NOCT
7.29711e-19	1.47817	0.487	0.307	2.0475e-14	A2	CEBPB
8.873e-19	0.980604	0.388	0.222	2.48967e-14	A2	FOSL2
2.40126e-18	0.263382	0.612	0.41	6.73771e-14	A2	BRD4
2.59177e-18	1.16985	0.249	0.119	7.27224e-14	A2	H3F3C
2.64181e-18	1.17336	0.545	0.357	7.41265e-14	A2	MIDN
2.84423e-18	0.592588	0.878	0.718	7.98062e-14	A2	MT2A
2.99494e-18	0.924001	0.796	0.604	8.40351e-14	A2	BAG3
3.2632e-18	0.155308	0.423	0.249	9.1562e-14	A2	STX4
3.68939e-18	0.812824	0.43	0.266	1.03521e-13	A2	KLF6
6.03718e-18	1.62763	0.213	0.095	1.69397e-13	A2	BIRC3
6.66533e-18	2.08185	0.426	0.248	1.87023e-13	A2	SIAH1
8.5303e-18	1.4111	0.629	0.429	2.39352e-13	A2	BTG2
1.29595e-17	2.71177	0.341	0.189	3.6363e-13	A2	OSGIN1
1.41179e-17	0.804344	0.958	0.839	3.96135e-13	A2	FOS
4.47651e-17	0.79722	0.328	0.177	1.25607e-12	A2	PPARD
6.55646e-17	0.715817	0.872	0.722	1.83968e-12	A2	HSPA6
7.25454e-17	0.187896	0.397	0.234	2.03555e-12	A2	PDK4
9.55542e-17	0.588152	0.3	0.158	2.68116e-12	A2	TNFRSF12A
1.35017e-16	1.26959	0.239	0.115	3.78845e-12	A2	EPHB3
2.16407e-16	0.881649	0.243	0.12	6.07217e-12	A2	CALCB
2.75629e-16	0.652566	0.307	0.163	7.73386e-12	A2	RYBP
2.81408e-16	0.919856	0.629	0.441	7.89604e-12	A2	SLC20A1
3.83033e-16	0.797678	0.435	0.271	1.07475e-11	A2	CSRNP1
4.06861e-16	0.713019	0.841	0.68	1.14161e-11	A2	MT1X
4.33947e-16	0.846306	0.288	0.151	1.21761e-11	A2	CRAT
5.4531e-16	0.705246	0.439	0.278	1.53009e-11	A2	NFIL3
5.67542e-16	0.457841	0.704	0.525	1.59247e-11	A2	NAMPT
8.42634e-16	0.267459	0.564	0.382	2.36435e-11	A2	WTAP
1.11653e-15	0.217865	0.554	0.369	3.13288e-11	A2	HLA-C
1.16714e-15	1.23599	0.53	0.352	3.27487e-11	A2	ZFP36L1
1.19908e-15	0.78019	0.322	0.176	3.36449e-11	A2	GADD45A
2.48076e-15	0.644057	0.688	0.485	6.96076e-11	A2	SPRY2
2.97327e-15	0.680685	0.18	0.079	8.34271e-11	A2	ARC
8.0162e-15	0.76096	0.804	0.655	2.24926e-10	A2	IGFBP5
9.44486e-15	1.42123	0.332	0.188	2.65013e-10	A2	MLYCD
1.50759e-14	0.333755	0.388	0.235	4.23013e-10	A2	CDK2AP2
1.96251e-14	0.216888	0.259	0.135	5.50661e-10	A2	MVK
2.21484e-14	0.738106	0.401	0.251	6.21462e-10	A2	PI4K2A
2.57992e-14	1.05294	0.162	0.071	7.239e-10	A2	EPOP
2.63181e-14	0.582208	0.229	0.117	7.3846e-10	A2	MICALL1
2.65537e-14	0.786449	0.87	0.71	7.45071e-10	A2	HSPH1
2.66008e-14	0.65151	0.843	0.684	7.46393e-10	A2	TOB1
3.03593e-14	1.0015	0.177	0.08	8.51852e-10	A2	ZNF473
3.65988e-14	0.982428	0.307	0.179	1.02693e-09	A2	ELMSAN1
4.26586e-14	0.623877	0.191	0.091	1.19696e-09	A2	PIGA
4.69187e-14	1.057	0.235	0.121	1.31649e-09	A2	ZBTB5
4.82036e-14	5.49501	0.162	0.07	1.35255e-09	A2	HEATR1
5.97478e-14	1.02474	0.757	0.589	1.67646e-09	A2	DHCR7
7.97523e-14	1.2744	0.387	0.237	2.23777e-09	A2	STARD4
1.09344e-13	1.61397	0.32	0.179	3.06809e-09	A2	CHMP1B
1.16887e-13	1.17886	0.657	0.479	3.27974e-09	A2	TRIB1
1.29234e-13	1.18572	0.301	0.172	3.62618e-09	A2	EID2
1.3019e-13	0.536755	0.909	0.789	3.65299e-09	A2	SCD
1.49057e-13	1.00848	0.37	0.229	4.1824e-09	A2	NR4A3
1.76027e-13	0.708361	0.548	0.388	4.93915e-09	A2	MVD
1.85261e-13	0.290792	0.477	0.313	5.19823e-09	A2	STAT3
2.97314e-13	0.270689	0.301	0.174	8.34234e-09	A2	CHORDC1
3.51338e-13	0.910327	0.672	0.489	9.8582e-09	A2	SQLE
3.69398e-13	0.230551	0.403	0.258	1.03649e-08	A2	ARID5B
3.91112e-13	0.99698	0.148	0.064	1.09742e-08	A2	GLB1L3
4.001e-13	1.33136	0.188	0.092	1.12264e-08	A2	RAB33A
4.35196e-13	0.896015	0.229	0.119	1.22112e-08	A2	CSNK1G2
5.14191e-13	1.50686	0.148	0.064	1.44277e-08	A2	BCL3
6.2358e-13	0.60828	0.758	0.615	1.7497e-08	A2	HSPA8
6.73996e-13	0.638053	0.262	0.146	1.89117e-08	A2	SRF
7.56367e-13	0.641934	0.687	0.526	2.12229e-08	A2	BHLHE41
1.19921e-12	0.530831	0.764	0.587	3.36487e-08	A2	CLK1
1.21414e-12	0.297785	0.255	0.14	3.40674e-08	A2	SERTAD3
1.78197e-12	0.375085	0.542	0.402	5.00002e-08	A2	AC027309.2
2.16343e-12	0.356838	0.964	0.824	6.07036e-08	A2	UBB
2.17174e-12	2.02844	0.175	0.085	6.09369e-08	A2	SHISA6
2.22725e-12	0.66319	0.154	0.069	6.24944e-08	A2	ZNF571
2.57549e-12	0.902945	0.362	0.227	7.22657e-08	A2	PIM3
2.84904e-12	0.401576	0.557	0.647	7.99411e-08	A2	CDO1
2.89139e-12	0.690507	0.174	0.085	8.11296e-08	A2	ACAT2
3.15929e-12	0.674823	0.568	0.399	8.86465e-08	A2	RGN
3.16982e-12	0.290952	0.364	0.229	8.8942e-08	A2	SMTN
3.79947e-12	1.14223	0.242	0.132	1.06609e-07	A2	TSC22D2
4.03732e-12	1.40194	0.416	0.273	1.13283e-07	A2	SZRD1
4.30089e-12	2.31494	0.136	0.059	1.20679e-07	A2	BLOC1S3
4.45925e-12	0.573564	0.368	0.236	1.25122e-07	A2	WSB1
4.73516e-12	0.518413	0.438	0.287	1.32864e-07	A2	DUSP16
5.10753e-12	0.932465	0.517	0.357	1.43312e-07	A2	EBP
5.62066e-12	0.173826	0.771	0.805	1.5771e-07	A2	CLIC6
5.87743e-12	1.64119	0.306	0.18	1.64915e-07	A2	SPTSSA
6.11809e-12	1.37819	0.187	0.095	1.71668e-07	A2	TES
6.18281e-12	2.37813	0.116	0.047	1.73483e-07	A2	VTRNA1-3
8.04962e-12	1.71535	0.255	0.142	2.25864e-07	A2	HMGA1
8.24764e-12	0.218573	1	0.999	2.31421e-07	A2	CLU
8.4242e-12	2.19451	0.136	0.06	2.36375e-07	A2	FOSL1
8.76117e-12	0.268495	0.304	0.18	2.4583e-07	A2	UBE2G1
9.41163e-12	1.15546	0.364	0.235	2.64081e-07	A2	SLC26A4
9.5686e-12	0.695811	0.451	0.303	2.68485e-07	A2	PIM1
1.11163e-11	0.658523	0.246	0.139	3.11912e-07	A2	FBXL12
1.35295e-11	1.2903	0.588	0.435	3.79625e-07	A2	SQSTM1
1.46923e-11	1.32217	0.116	0.048	4.12252e-07	A2	AL354702.1
1.64513e-11	0.591072	0.286	0.169	4.61606e-07	A2	CTBP1-DT
1.69291e-11	0.993577	0.604	0.441	4.75015e-07	A2	CCNL1
1.85674e-11	0.242422	0.432	0.298	5.20983e-07	A2	AL031729.1
2.81142e-11	0.508372	0.336	0.213	7.88856e-07	A2	TP53INP2
3.01017e-11	1.52151	0.225	0.123	8.44624e-07	A2	GNA13
3.21836e-11	0.785254	0.446	0.309	9.03041e-07	A2	LRRC8A
4.00991e-11	0.191714	0.626	0.466	1.12514e-06	A2	GLUD1
5.7866e-11	0.321316	0.617	0.45	1.62366e-06	A2	BCL6
5.88086e-11	1.11306	0.399	0.261	1.65011e-06	A2	RANGAP1
6.16057e-11	0.339934	0.526	0.378	1.72859e-06	A2	JUNB
6.17434e-11	0.470832	0.309	0.189	1.73246e-06	A2	TPD52L1
7.95149e-11	1.1156	0.235	0.133	2.23111e-06	A2	MNT
8.09178e-11	1.59241	0.335	0.21	2.27047e-06	A2	ID4
9.11842e-11	0.884906	0.804	0.642	2.55854e-06	A2	ELOVL5
9.60552e-11	0.826916	0.325	0.204	2.69521e-06	A2	TMEM97
1.1266e-10	1.82414	0.125	0.056	3.16113e-06	A2	MSX2
1.43672e-10	1.62911	0.188	0.099	4.03129e-06	A2	CCDC117
1.61898e-10	0.415526	0.191	0.101	4.54271e-06	A2	DNAJB5
1.70994e-10	0.276787	0.365	0.238	4.79792e-06	A2	AC005261.1
2.24881e-10	2.0907	0.306	0.19	6.30994e-06	A2	SOD3
2.34027e-10	0.316956	0.31	0.192	6.56657e-06	A2	PHF1
2.37577e-10	0.540354	0.272	0.165	6.66617e-06	A2	MIS12
2.46502e-10	0.710742	0.407	0.276	6.91659e-06	A2	CEBPD
2.52606e-10	0.457373	0.577	0.417	7.08786e-06	A2	TMEM176A
2.74278e-10	0.860371	0.391	0.261	7.69596e-06	A2	OSBPL2
2.89569e-10	0.467834	0.39	0.267	8.12503e-06	A2	PGD
3.08386e-10	0.497962	0.094	0.198	8.65299e-06	A2	ITM2A
3.53937e-10	0.152127	0.674	0.514	9.93112e-06	A2	PTBP1
3.84929e-10	1.58514	0.201	0.113	1.08007e-05	A2	ZNF57
3.89265e-10	1.24449	0.33	0.214	1.09224e-05	A2	ID3
4.03414e-10	2.03106	0.172	0.09	1.13194e-05	A2	MEX3C
4.70108e-10	0.579699	0.272	0.167	1.31908e-05	A2	WDR37
5.13369e-10	1.58226	0.235	0.137	1.44046e-05	A2	ZNF3
5.55562e-10	0.585759	0.235	0.138	1.55885e-05	A2	TPGS1
5.74021e-10	1.01778	0.262	0.16	1.61064e-05	A2	NCEH1
6.82968e-10	0.407341	0.232	0.132	1.91634e-05	A2	CPEB3
7.11753e-10	0.713575	0.377	0.49	1.99711e-05	A2	UACA
7.76682e-10	0.278215	0.31	0.198	2.17929e-05	A2	CRY1
7.84668e-10	0.47774	0.261	0.156	2.2017e-05	A2	IGFALS
8.07832e-10	0.203828	0.516	0.363	2.26669e-05	A2	NFKBIA
9.17308e-10	0.627831	0.258	0.156	2.57387e-05	A2	SEMA3B-AS1
9.26985e-10	2.21024	0.388	0.269	2.60103e-05	A2	AC006001.3
1.2772e-09	0.603561	0.925	0.804	3.58368e-05	A2	HSP90B1
1.28284e-09	0.882567	0.161	0.085	3.59952e-05	A2	ZNF746
1.29612e-09	1.97895	0.217	0.125	3.63678e-05	A2	ADAMTS1
1.35482e-09	0.777094	0.41	0.279	3.80148e-05	A2	TNFRSF1A
1.36322e-09	0.373142	0.338	0.216	3.82507e-05	A2	LPIN1
1.37748e-09	1.1421	0.242	0.144	3.86508e-05	A2	ZBTB21
1.39057e-09	0.565783	0.214	0.123	3.90181e-05	A2	PIM2
1.47356e-09	0.184217	0.313	0.432	4.13466e-05	A2	RPL22
1.61591e-09	0.656736	0.294	0.188	4.53408e-05	A2	MYADM
1.85235e-09	1.91835	0.325	0.211	5.1975e-05	A2	TRIM47
1.86398e-09	1.82518	0.128	0.061	5.23015e-05	A2	ARID3A
1.90436e-09	1.6531	0.167	0.089	5.34345e-05	A2	RNASEH1-AS1
2.06829e-09	0.811136	0.272	0.167	5.8034e-05	A2	IRS2
2.30586e-09	0.342015	0.567	0.414	6.47001e-05	A2	HLA-B
2.51973e-09	0.60501	0.862	0.726	7.07012e-05	A2	HSPE1
2.53635e-09	0.555823	0.393	0.259	7.11675e-05	A2	DDX3Y
2.64048e-09	0.354242	0.281	0.174	7.40893e-05	A2	NAP1L5
2.79048e-09	0.488704	0.203	0.116	7.8298e-05	A2	UBE2J1
2.80461e-09	0.697669	0.283	0.178	7.86944e-05	A2	LNX2
2.94244e-09	0.170599	0.17	0.09	8.2562e-05	A2	PPP1R3F
2.99484e-09	0.709406	0.833	0.682	8.40322e-05	A2	EGR1
3.09784e-09	0.693043	0.975	0.957	8.69223e-05	A2	TMA7
3.12291e-09	0.19668	0.396	0.273	8.76256e-05	A2	HNRNPL
3.37735e-09	0.724444	0.236	0.14	9.4765e-05	A2	BUB3
3.37748e-09	0.627368	0.281	0.177	9.47686e-05	A2	CORO1C
3.9604e-09	3.50371	0.119	0.056	0.000111125	A2	AC108471.2
4.03833e-09	0.608323	0.842	0.69	0.000113312	A2	RHOB
4.18114e-09	0.18893	0.296	0.187	0.000117319	A2	DDX21
4.28225e-09	3.36024	0.143	0.073	0.000120156	A2	DIMT1
4.35602e-09	1.63133	0.149	0.077	0.000122225	A2	AC083880.1
5.09139e-09	0.519219	0.803	0.675	0.000142859	A2	SAT1
5.22157e-09	0.22561	0.154	0.08	0.000146512	A2	AP3M1
5.26575e-09	0.489199	0.568	0.419	0.000147752	A2	PHLDA1
5.43818e-09	0.269385	0.378	0.256	0.00015259	A2	PDIA4
6.07794e-09	0.442061	0.333	0.22	0.000170541	A2	SOX8
8.19456e-09	1.03863	0.457	0.331	0.000229931	A2	DNAJB9
9.27764e-09	0.734699	0.432	0.309	0.000260321	A2	IER2
9.35337e-09	0.682331	0.571	0.423	0.000262446	A2	LIPG
9.41518e-09	0.293387	0.255	0.362	0.000264181	A2	BCAP29
9.87661e-09	0.568665	0.709	0.566	0.000277128	A2	HES1
9.90436e-09	1.271	0.168	0.091	0.000277906	A2	EIF2AK3
1.03791e-08	0.322775	0.429	0.295	0.000291226	A2	PRR7
1.24812e-08	0.78207	0.081	0.166	0.000350211	A2	LINC01089
1.57871e-08	0.906277	0.443	0.319	0.000442969	A2	ING1
1.66128e-08	1.02488	0.119	0.057	0.000466138	A2	AL358472.4
1.68934e-08	0.301637	0.7	0.543	0.000474012	A2	ZFAND2A
1.69557e-08	1.86496	0.106	0.049	0.00047576	A2	NAF1
1.71754e-08	0.662334	0.183	0.105	0.000481923	A2	OSTF1
1.97612e-08	0.286855	0.219	0.322	0.000554481	A2	SMC3
1.98177e-08	2.75356	0.151	0.079	0.000556066	A2	TIMM8A
2.10813e-08	3.7123	0.219	0.132	0.000591522	A2	AP001528.3
2.13617e-08	0.761666	0.196	0.114	0.000599387	A2	FBXO17
2.2287e-08	0.382664	0.204	0.124	0.000625352	A2	KDM6B
2.23431e-08	0.43912	0.33	0.223	0.000626924	A2	SKIL
2.51347e-08	2.36993	0.165	0.092	0.000705254	A2	SPOCD1
2.85577e-08	0.748407	0.684	0.557	0.000801299	A2	TIMM17A
3.38609e-08	1.25571	0.17	0.094	0.000950104	A2	RAP2C
3.43651e-08	0.293332	0.977	0.912	0.00096425	A2	PTGDS
3.54074e-08	0.911973	0.572	0.448	0.000993497	A2	HIGD1A
3.55137e-08	0.674467	0.12	0.06	0.000996479	A2	BTBD7
4.87828e-08	0.292674	0.454	0.336	0.0013688	A2	XBP1
5.05514e-08	0.685126	0.868	0.773	0.00141842	A2	SDCBP
5.14562e-08	2.08653	0.11	0.054	0.00144381	A2	TUFT1
5.15437e-08	1.78152	0.159	0.088	0.00144627	A2	ZBTB2
5.17964e-08	0.671916	0.338	0.23	0.00145335	A2	NSDHL
5.23061e-08	1.37617	0.139	0.074	0.00146766	A2	AL354892.2
5.90616e-08	0.435647	0.422	0.306	0.00165721	A2	H1FX
6.29144e-08	0.468432	0.81	0.647	0.00176532	A2	NDUFA13
6.30464e-08	0.15956	0.145	0.078	0.00176902	A2	CCDC71L
6.45776e-08	0.583167	0.393	0.273	0.00181198	A2	PMP22
6.62171e-08	0.241227	0.713	0.748	0.00185799	A2	NACA
6.73178e-08	0.146474	0.386	0.465	0.00188887	A2	GOLGB1
6.93526e-08	0.873239	0.119	0.059	0.00194597	A2	TTTY14
7.41358e-08	0.549103	0.191	0.114	0.00208018	A2	FLNA
7.52746e-08	0.107203	0.783	0.823	0.00211213	A2	RDH10
7.58182e-08	0.448954	0.526	0.393	0.00212738	A2	MKNK2
7.70189e-08	1.0358	0.22	0.137	0.00216107	A2	GLRX2
7.70828e-08	0.64882	0.681	0.547	0.00216287	A2	ERG28
8.49523e-08	0.88866	0.158	0.089	0.00238368	A2	MAP3K8
8.50201e-08	1.3432	0.165	0.093	0.00238558	A2	TIMM29
8.94867e-08	0.285514	0.965	0.916	0.00251091	A2	ACTG1
9.00455e-08	1.02467	0.122	0.062	0.00252659	A2	ATP11B
9.08111e-08	0.211156	0.377	0.266	0.00254807	A2	PTK2B
9.29447e-08	0.199063	0.207	0.125	0.00260794	A2	NUP58
9.76121e-08	2.49989	0.114	0.058	0.0027389	A2	RBM15
1.0089e-07	0.935947	0.406	0.282	0.00283088	A2	ARID4B
1.06681e-07	0.539223	0.542	0.401	0.00299337	A2	BTG1
1.1473e-07	0.356926	0.323	0.222	0.00321921	A2	STK35
1.18475e-07	0.374071	0.168	0.096	0.00332428	A2	VARS
1.22781e-07	0.227533	0.801	0.671	0.00344512	A2	ACTB
1.35296e-07	1.15419	0.113	0.057	0.00379626	A2	OR1N2
1.42221e-07	0.562113	0.194	0.117	0.00399058	A2	Z82206.1
1.4225e-07	0.781282	0.5	0.376	0.00399138	A2	MT1M
1.45599e-07	0.160069	0.161	0.092	0.00408537	A2	MTMR2
1.46969e-07	0.237068	0.287	0.193	0.0041238	A2	ZNF865
1.64104e-07	0.639411	0.367	0.255	0.00460458	A2	UBE2D2
1.68253e-07	0.946197	0.12	0.062	0.00472102	A2	RELT
1.70095e-07	0.378522	0.394	0.28	0.00477269	A2	CIART
1.74329e-07	1.18051	0.128	0.067	0.00489149	A2	SLC27A4
1.86565e-07	0.75497	0.386	0.265	0.00523482	A2	ALKBH5
1.99688e-07	1.1801	0.248	0.16	0.00560303	A2	TMEM151A
2.05473e-07	0.870344	0.296	0.195	0.00576538	A2	PPP3R1
2.07448e-07	0.77122	0.152	0.087	0.00582079	A2	HSPE1P2
2.21523e-07	0.339906	0.31	0.207	0.00621571	A2	THOP1
2.26757e-07	0.128084	0.32	0.227	0.00636258	A2	TSPYL2
2.28877e-07	0.663754	0.923	0.855	0.00642206	A2	HSP90AB1
2.29839e-07	3.77767	0.191	0.117	0.00644906	A2	TOMM34
2.5136e-07	2.02797	0.122	0.202	0.00705291	A2	SLC27A1
2.55129e-07	1.10274	0.551	0.412	0.00715867	A2	RGS2
2.66597e-07	0.285652	0.307	0.389	0.00748044	A2	GALNT10
2.96064e-07	2.13353	0.148	0.083	0.00830725	A2	ZNF136
3.01409e-07	0.414079	0.874	0.754	0.00845724	A2	BHLHE40
3.33313e-07	1.00553	0.314	0.213	0.00935242	A2	PMPCA
3.70729e-07	1.28837	0.122	0.064	0.0104023	A2	SOCS3
3.72393e-07	1.21462	0.114	0.059	0.010449	A2	PTX3
3.77081e-07	2.67981	0.139	0.077	0.0105805	A2	PPRC1
3.88828e-07	1.24667	0.375	0.267	0.0109101	A2	PDXDC1
4.09689e-07	0.265298	0.513	0.574	0.0114955	A2	CNGB3
4.36954e-07	1.13392	0.165	0.098	0.0122605	A2	HBZ
4.42026e-07	1.41659	0.291	0.195	0.0124028	A2	HNRNPLL
4.58308e-07	1.58272	0.114	0.06	0.0128597	A2	BTBD9
5.452e-07	0.732166	0.278	0.188	0.0152978	A2	URGCP
5.68885e-07	1.00837	0.252	0.164	0.0159623	A2	ZBTB10
5.71266e-07	0.45781	0.546	0.426	0.0160292	A2	DERL2
5.83891e-07	0.461517	0.177	0.106	0.0163834	A2	ENSG00000284428-IPO5P1
6.07209e-07	0.124914	0.638	0.494	0.0170377	A2	SCN5A
6.5645e-07	0.442145	0.674	0.532	0.0184193	A2	DMAP1
6.77262e-07	0.171419	0.274	0.183	0.0190033	A2	MIR22HG
6.9091e-07	0.330273	0.178	0.107	0.0193862	A2	SH3GL1
7.42618e-07	0.519001	0.83	0.723	0.0208371	A2	NOG
8.01419e-07	0.381364	0.233	0.151	0.022487	A2	SUOX
8.53244e-07	1.00168	0.142	0.08	0.0239412	A2	TCTEX1D2
9.13386e-07	0.468597	0.175	0.262	0.0256287	A2	LARS
9.14839e-07	1.53528	0.291	0.199	0.0256695	A2	KBTBD11
9.19981e-07	0.489509	0.865	0.765	0.0258138	A2	TSC22D3
9.67434e-07	0.447285	0.329	0.234	0.0271452	A2	COQ10B
9.83781e-07	0.803421	0.081	0.153	0.0276039	A2	UBL7
1.03201e-06	0.623162	0.391	0.272	0.0289573	A2	CDV3
1.13365e-06	0.447115	0.112	0.059	0.031809	A2	NFKB2
1.16567e-06	1.89743	0.104	0.053	0.0327076	A2	BRMS1L
1.21378e-06	0.36934	0.378	0.275	0.0340576	A2	TMEM41B
1.23693e-06	0.279861	0.681	0.547	0.0347071	A2	DUSP1
1.29566e-06	0.466153	0.426	0.322	0.0363549	A2	HSD17B12
1.31223e-06	0.814926	0.275	0.185	0.03682	A2	VPS18
1.35723e-06	0.778911	0.17	0.101	0.0380824	A2	ASB3
1.36558e-06	1.11366	0.277	0.185	0.0383167	A2	BTG3
1.43876e-06	1.08101	0.206	0.134	0.0403703	A2	FEM1C
1.45531e-06	0.464771	0.458	0.363	0.0408346	A2	DNAJB6
1.45594e-06	0.111058	0.504	0.574	0.0408523	A2	HADHA
1.49356e-06	0.809529	0.546	0.432	0.0419078	A2	SLC30A1
1.62709e-06	1.11682	0.291	0.196	0.0456544	A2	RIOK3
1.64597e-06	0.255648	0.278	0.188	0.0461843	A2	GLS
1.75057e-06	0.2722	0.196	0.124	0.0491192	A2	DAB2IP
1.7554e-06	0.76097	0.165	0.098	0.0492548	A2	ZMYND19
1.77108e-06	0.532105	0.12	0.066	0.0496946	A2	SMG9
1.34594e-28	0.97892	0.77	0.515	3.77656e-24	A3	PLIN2
1.15147e-26	0.902141	0.988	0.953	3.2309e-22	A3	H3F3B
1.76829e-26	1.00939	0.919	0.809	4.96164e-22	A3	HSPA1B
2.21011e-23	0.658536	0.879	0.76	6.20134e-19	A3	JUND
6.21252e-23	0.726385	0.826	0.693	1.74317e-18	A3	KIF1A
2.01669e-22	0.691484	0.865	0.712	5.65864e-18	A3	TUBA1A
2.61937e-22	0.834508	0.856	0.731	7.34968e-18	A3	PTGES2
1.19045e-18	1.19437	0.828	0.704	3.34029e-14	A3	NUDT14
6.3504e-18	0.895175	0.981	0.937	1.78186e-13	A3	UBC
4.22649e-17	0.879518	0.907	0.801	1.18591e-12	A3	JUN
1.14857e-16	2.1401	0.738	0.606	3.22277e-12	A3	TMEM176B
2.98874e-16	0.670724	0.93	0.835	8.38612e-12	A3	HSPA5
2.33224e-15	1.59977	0.499	0.348	6.54403e-11	A3	AC044849.1
8.54952e-15	0.325443	0.84	0.749	2.39891e-10	A3	CKS2
5.8285e-14	0.378073	0.485	0.318	1.63542e-09	A3	MAFF
3.52086e-13	0.826054	0.805	0.702	9.87919e-09	A3	TOB1
3.82351e-13	1.83811	0.506	0.352	1.07284e-08	A3	ZNF331
2.32128e-12	0.426751	0.336	0.516	6.51327e-08	A3	FAM161A
1.54423e-11	0.196081	0.622	0.49	4.33295e-07	A3	ZFP36
1.69011e-11	0.132569	0.32	0.494	4.74227e-07	A3	CCDC33
4.36217e-11	1.48502	0.703	0.597	1.22398e-06	A3	LDLR
9.08437e-11	1.17381	0.341	0.215	2.54898e-06	A3	ZNF165
1.61394e-10	1.37704	0.144	0.292	4.52856e-06	A3	LEPROTL1
1.6202e-10	0.595351	0.566	0.438	4.54612e-06	A3	MXD1
1.7892e-10	0.298266	0.8	0.683	5.02032e-06	A3	GADD45B
2.21752e-10	0.604951	0.981	0.935	6.22214e-06	A3	CRYAB
2.238e-10	0.837669	0.452	0.315	6.27961e-06	A3	HMGCS1
3.41139e-10	1.16194	0.548	0.421	9.57203e-06	A3	KLF10
4.05467e-10	0.653183	0.796	0.736	1.1377e-05	A3	NOG
5.59785e-10	0.246464	0.798	0.678	1.5707e-05	A3	HERPUD1
7.44823e-10	0.104229	0.202	0.36	2.0899e-05	A3	COL20A1
7.72907e-10	0.595304	0.387	0.531	2.1687e-05	A3	LIMCH1
9.71379e-10	0.351971	0.325	0.489	2.72559e-05	A3	GNGT1
1.12415e-09	0.771149	0.812	0.723	3.15426e-05	A3	MSMO1
1.3831e-09	0.74945	0.893	0.801	3.88085e-05	A3	SCD
2.25912e-09	0.58739	0.522	0.404	6.33886e-05	A3	MVD
2.7081e-09	0.718593	0.408	0.283	7.59867e-05	A3	SLC6A8
3.66799e-09	1.05424	0.701	0.615	0.00010292	A3	COX7A1
3.88125e-09	0.806186	0.413	0.582	0.000108904	A3	RPL3P4
3.90091e-09	1.4921	0.58	0.465	0.000109456	A3	HMGCR
5.13969e-09	0.192881	0.13	0.264	0.000144215	A3	TTC7A
8.74979e-09	0.406408	0.93	0.852	0.00024551	A3	FOS
9.28613e-09	0.751105	0.923	0.853	0.000260559	A3	HSPA1A
9.48999e-09	0.566278	0.775	0.671	0.00026628	A3	IGFBP5
1.01242e-08	0.513168	0.306	0.458	0.000284075	A3	ZNF106
1.39341e-08	0.227375	0.622	0.771	0.000390976	A3	NME1
1.41117e-08	0.169842	0.626	0.758	0.000395961	A3	STRA6
1.58856e-08	0.602872	0.831	0.739	0.000445735	A3	HSPA6
2.48912e-08	0.15789	0.691	0.795	0.000698424	A3	SLC39A12
3.05367e-08	0.894264	0.821	0.748	0.000856829	A3	SELENOK
3.41862e-08	0.886035	0.747	0.646	0.000959231	A3	INSIG1
3.72037e-08	0.675534	0.84	0.736	0.0010439	A3	MT2A
4.07997e-08	0.354904	0.039	0.13	0.0011448	A3	RNY1
4.37024e-08	0.934111	0.387	0.284	0.00122624	A3	HNRNPL
4.8554e-08	2.37809	0.483	0.376	0.00136238	A3	UGDH
4.98102e-08	0.905793	0.097	0.212	0.00139763	A3	KIDINS220
5.95202e-08	0.97963	0.561	0.465	0.00167008	A3	SLC20A1
6.06965e-08	0.205085	0.587	0.728	0.00170308	A3	S100B
6.78338e-08	0.59551	0.993	0.941	0.00190335	A3	HSP90AA1
8.73952e-08	0.427616	0.237	0.377	0.00245222	A3	RPL7P9
8.85939e-08	0.264462	0.292	0.424	0.00248586	A3	RPL14
1.66489e-07	0.644225	0.777	0.688	0.00467151	A3	SAT1
1.86704e-07	0.713021	0.838	0.744	0.00523874	A3	IDI1
2.0987e-07	0.553823	0.694	0.633	0.00588875	A3	BAG3
2.15813e-07	1.59859	0.399	0.534	0.00605548	A3	SESN3
2.9638e-07	0.679886	0.626	0.533	0.00831613	A3	PER1
3.32469e-07	2.41507	0.097	0.202	0.00932874	A3	PRPS2
3.48629e-07	0.364124	0.94	0.838	0.00978218	A3	UBB
3.70365e-07	1.26399	0.128	0.24	0.0103921	A3	FAAH
3.97794e-07	1.1594	0.39	0.29	0.0111617	A3	CSRNP1
4.38568e-07	0.121251	0.072	0.168	0.0123058	A3	LAS1L
4.56167e-07	0.735003	0.385	0.285	0.0127996	A3	KLF6
4.63841e-07	0.249727	0.534	0.655	0.0130149	A3	ATP6V1G1
5.10861e-07	0.771717	0.907	0.818	0.0143343	A3	DNAJB1
5.21585e-07	0.487109	0.084	0.176	0.0146352	A3	BBS4
5.74625e-07	0.31165	0.304	0.426	0.0161234	A3	PSMA4
6.30773e-07	0.273833	1	0.999	0.0176989	A3	CLU
6.72934e-07	0.47487	0.285	0.408	0.0188819	A3	ARHGEF37
8.52822e-07	0.399066	0.796	0.698	0.0239293	A3	MT1X
9.00987e-07	0.344969	0.485	0.626	0.0252808	A3	RPL7
9.5857e-07	0.76094	0.209	0.333	0.0268965	A3	SLC2A12
1.11512e-06	0.251483	0.464	0.6	0.0312891	A3	RHOBTB3
1.22726e-06	0.155225	0.499	0.634	0.0344357	A3	NDUFB4
1.26704e-06	0.464307	0.385	0.515	0.0355519	A3	PSMC5
1.42687e-06	0.205182	0.48	0.619	0.0400366	A3	HMGB1
1.63337e-06	0.30032	0.276	0.4	0.0458307	A3	PHYH
9.225e-48	8.0535	0.107	0.005	2.58844e-43	A4	TESK2
3.64633e-33	7.00468	0.132	0.015	1.02312e-28	A4	COL28A1
2.05064e-20	4.88227	0.222	0.065	5.75389e-16	A4	THNSL2
4.92854e-19	2.64232	0.175	0.045	1.3829e-14	A4	PLPP3
1.00629e-18	4.18214	0.179	0.047	2.82355e-14	A4	FTSJ3
3.14066e-17	4.63371	0.132	0.029	8.81237e-13	A4	LINC00844
1.37625e-16	4.14648	0.214	0.071	3.86162e-12	A4	ZNF615
2.75466e-15	1.93124	0.167	0.048	7.72929e-11	A4	PPIH
5.52922e-15	3.17448	0.167	0.05	1.55144e-10	A4	FAM161B
3.26371e-13	2.83386	0.103	0.023	9.15763e-09	A4	CNTNAP5
4.62524e-13	1.78658	0.115	0.028	1.2978e-08	A4	FABP7
4.86507e-12	2.84146	0.329	0.173	1.36509e-07	A4	ABLIM1
1.11525e-10	2.73553	0.209	0.087	3.12928e-06	A4	COX15
3.45188e-10	3.46729	0.197	0.083	9.68564e-06	A4	PTPN12
1.36414e-09	3.02447	0.145	0.053	3.82763e-05	A4	AL442663.3
1.4435e-09	0.445049	0.103	0.029	4.05032e-05	A4	EGFLAM
1.05747e-08	3.43435	0.128	0.046	0.000296716	A4	ABT1
1.52341e-08	1.45448	0.286	0.153	0.000427454	A4	CFAP298
7.6019e-08	1.75581	0.316	0.189	0.00213302	A4	IQSEC3
1.59604e-07	1.94562	0.504	0.375	0.00447832	A4	NDUFA9
2.30495e-07	1.90496	0.197	0.094	0.00646746	A4	KBTBD3
2.86215e-07	4.41464	0.124	0.049	0.00803091	A4	ZNF154
4.10253e-07	0.101703	0.598	0.765	0.0115113	A4	IDI1
5.05258e-07	0.694604	0.154	0.068	0.014177	A4	FAM177B
5.09784e-07	5.17391	0.124	0.05	0.014304	A4	PDLIM7
5.15346e-07	1.51351	0.603	0.476	0.0144601	A4	HNRNPH3
6.2231e-07	1.81416	0.333	0.212	0.0174614	A4	ASRGL1
1.19833e-06	3.45822	0.248	0.138	0.0336238	A4	C12orf10
1.35087e-06	1.27602	0.261	0.15	0.0379042	A4	IFITM2
9.38408e-20	0.751387	0.548	0.254	2.63308e-15	A5	DYRK1A
4.82706e-19	0.649892	0.599	0.313	1.35442e-14	A5	LPGAT1
1.82601e-18	0.689945	0.401	0.167	5.12361e-14	A5	CLASP2
3.20323e-18	0.706487	0.521	0.244	8.98795e-14	A5	KCNQ4
8.45962e-18	0.844967	0.396	0.163	2.37369e-13	A5	OBSL1
2.45026e-17	0.981994	0.645	0.359	6.87519e-13	A5	MT-TP
2.69285e-17	2.28924	0.332	0.127	7.55585e-13	A5	GYS1
2.75891e-17	2.76507	0.249	0.079	7.74122e-13	A5	RASGRP4
3.60427e-17	0.828364	0.922	0.688	1.01132e-12	A5	TSPAN10
3.62782e-17	0.845706	0.968	0.845	1.01793e-12	A5	SLC16A8
6.28025e-17	0.381993	0.982	0.832	1.76218e-12	A5	STRIP2
1.04753e-16	0.916389	0.286	0.1	2.93926e-12	A5	LNPK
1.26947e-16	1.14036	0.622	0.337	3.562e-12	A5	LONRF3
1.42719e-16	1.01786	0.512	0.242	4.00454e-12	A5	DLX3
2.1722e-16	0.217175	0.76	0.48	6.09496e-12	A5	SGK3
2.32831e-16	2.31906	0.138	0.03	6.533e-12	A5	TSR1
2.56882e-16	0.754143	0.631	0.345	7.20785e-12	A5	MUC5B
3.01066e-16	0.341728	0.558	0.287	8.44762e-12	A5	RPS15A
3.1656e-16	0.393903	0.945	0.755	8.88236e-12	A5	LINC00982
3.66596e-16	0.409819	0.71	0.419	1.02863e-11	A5	PHACTR2
4.83139e-16	0.676084	0.567	0.304	1.35564e-11	A5	OSBPL1A
9.59991e-16	0.651916	0.631	0.361	2.69364e-11	A5	NDUFS1
1.33996e-15	0.479152	0.751	0.463	3.75979e-11	A5	SLC39A6
1.69394e-15	0.347578	0.636	0.365	4.75302e-11	A5	AFF1
2.7598e-15	1.8069	0.41	0.187	7.74373e-11	A5	POLE3
3.35867e-15	0.380842	0.548	0.278	9.42409e-11	A5	CCNL2
3.43718e-15	0.184722	0.535	0.273	9.64439e-11	A5	DOCK7
3.52763e-15	0.552212	0.641	0.367	9.89819e-11	A5	ABI1
3.99987e-15	0.272099	0.954	0.748	1.12232e-10	A5	TNFRSF14
4.23305e-15	0.900821	0.756	0.485	1.18775e-10	A5	GGA2
5.96554e-15	0.474441	0.747	0.482	1.67387e-10	A5	ZBTB4
6.51418e-15	1.23862	0.479	0.238	1.82781e-10	A5	IQSEC1
6.75358e-15	1.23249	0.313	0.124	1.89499e-10	A5	DSEL
8.16856e-15	1.04511	0.387	0.172	2.29202e-10	A5	PPP6R3
1.00238e-14	0.12089	0.521	0.264	2.81257e-10	A5	STAU1
1.26753e-14	0.618615	0.571	0.311	3.55655e-10	A5	NFIX
1.5851e-14	0.897049	0.415	0.194	4.44764e-10	A5	DDHD2
1.69691e-14	1.10064	0.424	0.193	4.76136e-10	A5	ABCA2
1.83312e-14	1.92025	0.429	0.208	5.14356e-10	A5	PCDH18
1.85669e-14	0.837935	0.894	0.623	5.2097e-10	A5	SPIRE1
2.06394e-14	0.497728	0.797	0.535	5.7912e-10	A5	PDZD8
2.18049e-14	0.388048	0.553	0.296	6.11825e-10	A5	ENSG00000165655-ZNF503
2.40677e-14	0.170011	0.816	0.529	6.75315e-10	A5	RPS29
2.41474e-14	0.483096	0.521	0.267	6.77552e-10	A5	MT-TY
2.63189e-14	0.447525	0.304	0.12	7.38481e-10	A5	FBXO33
3.29204e-14	1.49968	0.396	0.186	9.23713e-10	A5	CEP104
3.3762e-14	1.40349	0.765	0.482	9.47329e-10	A5	DYNLL2
3.55007e-14	0.390347	0.433	0.197	9.96113e-10	A5	AL031727.1
3.68657e-14	0.782492	0.737	0.486	1.03442e-09	A5	ALDH9A1
4.17381e-14	1.62462	0.18	0.053	1.17113e-09	A5	RAPGEF2
4.90289e-14	0.296502	0.378	0.17	1.3757e-09	A5	SIAE
5.88281e-14	0.410043	0.972	0.846	1.65066e-09	A5	SLC2A1
5.959e-14	0.414494	0.631	0.358	1.67203e-09	A5	MTSS1L
6.35777e-14	0.718931	0.3	0.121	1.78393e-09	A5	ZBTB7A
6.38778e-14	0.413901	0.696	0.43	1.79235e-09	A5	H2AFV
6.41374e-14	0.30508	0.396	0.182	1.79963e-09	A5	PRKAR2A
6.71431e-14	0.677943	0.502	0.262	1.88397e-09	A5	AARS
6.72134e-14	0.796187	0.493	0.259	1.88594e-09	A5	CLDN19
6.74931e-14	0.138614	0.512	0.261	1.89379e-09	A5	TNRC6B
7.00538e-14	0.857467	0.382	0.182	1.96564e-09	A5	CCDC61
7.14008e-14	0.119946	0.825	0.603	2.00344e-09	A5	RPS27A
7.69158e-14	0.194504	0.737	0.486	2.15818e-09	A5	MACF1
7.991e-14	0.498326	0.493	0.254	2.2422e-09	A5	CA2
8.37955e-14	0.174174	0.645	0.388	2.35122e-09	A5	ATP6V0E2
8.57055e-14	1.22693	0.249	0.089	2.40481e-09	A5	MT-TS2
9.75537e-14	0.726534	0.535	0.273	2.73726e-09	A5	BCL11B
1.02856e-13	1.92217	0.267	0.1	2.88605e-09	A5	FAM8A1
1.05926e-13	0.671445	0.502	0.253	2.97217e-09	A5	PDGFRB
1.08829e-13	1.13725	0.378	0.173	3.05363e-09	A5	TNRC18
1.11401e-13	0.787497	0.207	0.069	3.1258e-09	A5	ZNF266
1.13104e-13	1.93045	0.346	0.15	3.1736e-09	A5	ZBED5
1.21358e-13	0.687011	0.899	0.704	3.40519e-09	A5	TTC3
1.27629e-13	0.623143	0.654	0.41	3.58114e-09	A5	SMC6
1.2867e-13	0.813741	0.512	0.269	3.61036e-09	A5	GNB2
1.41198e-13	0.269037	0.341	0.145	3.96186e-09	A5	YIF1B
1.49362e-13	0.46629	0.986	0.791	4.19095e-09	A5	SLC16A3
1.56159e-13	0.741531	0.853	0.659	4.38166e-09	A5	MYRIP
1.68545e-13	0.409505	0.724	0.456	4.72921e-09	A5	TMEM123
2.06632e-13	1.11775	0.433	0.214	5.79788e-09	A5	ATP2B2
2.07723e-13	0.465313	0.507	0.264	5.82851e-09	A5	MTFR1L
2.22134e-13	1.30594	0.581	0.326	6.23285e-09	A5	ANKH
2.32872e-13	1.24278	0.682	0.416	6.53416e-09	A5	GDI1
2.38491e-13	0.147161	0.641	0.385	6.69181e-09	A5	SPAG9
2.41367e-13	1.01344	0.475	0.243	6.77251e-09	A5	ATP1A3
2.48683e-13	0.492424	0.94	0.766	6.97779e-09	A5	COX7A2
2.57444e-13	0.68943	0.189	0.06	7.22361e-09	A5	CMTR1
2.77294e-13	0.783795	0.816	0.561	7.78061e-09	A5	MYRF
2.84328e-13	0.104789	0.765	0.499	7.97797e-09	A5	MET
2.89002e-13	1.83384	0.571	0.321	8.10912e-09	A5	CCT6A
3.37417e-13	0.919936	0.53	0.312	9.46758e-09	A5	TNRC6A
3.47646e-13	0.628007	0.802	0.551	9.75461e-09	A5	GJA1
3.64879e-13	1.01615	0.286	0.116	1.02381e-08	A5	MT-TH
3.80765e-13	0.183381	0.461	0.236	1.06839e-08	A5	TTC7A
3.82956e-13	0.743581	0.47	0.241	1.07454e-08	A5	KDELR1
4.03851e-13	0.815647	0.571	0.329	1.13317e-08	A5	STAT3
4.46982e-13	0.125913	0.991	0.874	1.25419e-08	A5	CA14
4.57843e-13	0.534367	0.373	0.166	1.28466e-08	A5	AC026369.1
5.32919e-13	0.719377	0.544	0.299	1.49532e-08	A5	MTFP1
5.44766e-13	0.975931	0.304	0.126	1.52856e-08	A5	DVL2
5.81393e-13	1.49887	0.535	0.3	1.63133e-08	A5	SPTBN2
5.81984e-13	0.144541	0.249	0.093	1.63299e-08	A5	DECR1
6.04116e-13	0.894153	0.926	0.712	1.69509e-08	A5	DUSP6
6.63782e-13	0.372352	0.433	0.216	1.8625e-08	A5	RETREG3
7.08435e-13	0.647008	0.894	0.656	1.9878e-08	A5	VILL
7.50247e-13	0.622428	0.737	0.457	2.10512e-08	A5	SIX3
7.79103e-13	0.518495	0.631	0.398	2.18609e-08	A5	CAT
7.79549e-13	0.882976	0.594	0.334	2.18734e-08	A5	SREBF2
7.97833e-13	0.277352	0.977	0.862	2.23864e-08	A5	TRPM1
8.01289e-13	0.28788	0.834	0.603	2.24834e-08	A5	BCO1
8.84322e-13	1.00407	0.382	0.177	2.48132e-08	A5	OSBPL10
9.00285e-13	1.38548	0.129	0.033	2.52611e-08	A5	TIGD6
9.56513e-13	1.09109	0.622	0.359	2.68388e-08	A5	NDRG2
9.89664e-13	1.03186	0.65	0.402	2.7769e-08	A5	PPDPF
1.00355e-12	0.683373	0.465	0.241	2.81586e-08	A5	UBL3
1.07303e-12	0.466571	0.41	0.205	3.01082e-08	A5	IER5
1.12135e-12	0.127785	0.825	0.588	3.14641e-08	A5	EPAS1
1.23861e-12	0.710654	0.631	0.377	3.47541e-08	A5	GRINA
1.26079e-12	0.32235	0.636	0.359	3.53766e-08	A5	SUPT6H
1.27905e-12	0.448024	0.912	0.732	3.58889e-08	A5	STRA6
1.36732e-12	0.141724	0.286	0.116	3.83655e-08	A5	ZNF33B
1.46504e-12	0.262784	0.553	0.319	4.11076e-08	A5	GPR107
1.5248e-12	0.2692	0.935	0.76	4.27843e-08	A5	ASB13
1.55773e-12	2.0605	0.359	0.168	4.37085e-08	A5	CARS
1.5632e-12	0.866039	0.415	0.204	4.38617e-08	A5	CCDC85B
1.65714e-12	1.12304	0.585	0.345	4.64976e-08	A5	FLRT2
1.69879e-12	0.40587	0.77	0.563	4.76665e-08	A5	ROMO1
1.75195e-12	0.691409	0.442	0.219	4.91579e-08	A5	DHX9
1.76043e-12	1.67752	0.157	0.047	4.93959e-08	A5	TRIM24
1.81397e-12	0.98159	0.359	0.171	5.08981e-08	A5	DEF8
1.82877e-12	1.74587	0.217	0.079	5.13135e-08	A5	TWSG1
1.84958e-12	0.158033	0.544	0.303	5.18974e-08	A5	CSNK2B
1.91733e-12	2.76558	0.184	0.061	5.37985e-08	A5	USF3
1.92048e-12	0.78986	0.429	0.223	5.38867e-08	A5	SH3BGRL3
2.11107e-12	0.428206	0.461	0.237	5.92345e-08	A5	FGF2
2.17843e-12	0.158304	0.645	0.416	6.11245e-08	A5	EIF4EBP2
2.18049e-12	0.657004	0.673	0.427	6.11824e-08	A5	SLC12A2
2.22402e-12	0.151554	0.571	0.325	6.24039e-08	A5	CCDC106
2.24021e-12	0.738406	0.608	0.366	6.2858e-08	A5	FAM13A
2.25755e-12	0.373101	0.991	0.912	6.33445e-08	A5	SFRP5
2.42525e-12	0.365945	0.571	0.321	6.80501e-08	A5	ERI3
2.51993e-12	0.55576	0.558	0.318	7.07067e-08	A5	PDXK
2.53168e-12	0.726139	0.484	0.26	7.10364e-08	A5	ADORA2B
2.5337e-12	0.275015	0.419	0.214	7.10931e-08	A5	TMEM9B
2.83369e-12	0.684049	0.802	0.6	7.95105e-08	A5	LBH
2.90131e-12	0.260273	0.318	0.136	8.14078e-08	A5	MTND4P12
2.90859e-12	0.499311	0.581	0.327	8.16121e-08	A5	COL20A1
3.01635e-12	1.82748	0.41	0.207	8.46358e-08	A5	TARDBP
3.01747e-12	0.136604	0.438	0.228	8.46672e-08	A5	BCL2L1
3.04816e-12	1.24203	0.382	0.184	8.55283e-08	A5	DNAJC15
3.07749e-12	0.210071	0.41	0.2	8.63513e-08	A5	RAB2A
3.13748e-12	0.892068	0.281	0.116	8.80346e-08	A5	MED24
3.52982e-12	0.132494	0.645	0.4	9.90431e-08	A5	PSMD1
3.66714e-12	0.476081	0.525	0.291	1.02896e-07	A5	TDRD9
3.78191e-12	1.2402	0.484	0.257	1.06117e-07	A5	GOLPH3
3.95047e-12	0.541127	0.728	0.462	1.10846e-07	A5	SRSF3
3.96639e-12	0.271693	0.889	0.706	1.11293e-07	A5	RPS8
4.01557e-12	0.149613	0.866	0.635	1.12673e-07	A5	RAB7A
4.04388e-12	0.547765	0.677	0.429	1.13467e-07	A5	MGAT1
4.08348e-12	1.30893	0.387	0.185	1.14578e-07	A5	SUN1
4.10477e-12	0.158638	0.756	0.49	1.15176e-07	A5	SLC6A12
4.14858e-12	1.74368	0.18	0.058	1.16405e-07	A5	DHRS12
4.41559e-12	1.47864	0.267	0.106	1.23897e-07	A5	PANK2
4.48611e-12	0.728806	0.618	0.38	1.25876e-07	A5	ARHGEF37
4.67567e-12	0.455127	0.41	0.196	1.31195e-07	A5	RNY4
4.67612e-12	0.664752	0.599	0.36	1.31207e-07	A5	PSMA1
5.19832e-12	0.528297	0.562	0.319	1.4586e-07	A5	SLCO1A2
5.24287e-12	0.174036	0.535	0.303	1.4711e-07	A5	COPRS
5.35109e-12	0.319556	0.954	0.723	1.50146e-07	A5	EEF2
5.89592e-12	1.00278	0.714	0.46	1.65434e-07	A5	UROD
6.41573e-12	0.17444	0.673	0.408	1.80019e-07	A5	ECHDC2
6.61695e-12	0.853416	0.475	0.264	1.85665e-07	A5	RPS10
6.94339e-12	0.38921	0.71	0.457	1.94825e-07	A5	CCNL1
7.06411e-12	0.108976	0.935	0.749	1.98212e-07	A5	SLC9A3R1
7.20565e-12	0.272398	0.94	0.779	2.02183e-07	A5	VASN
7.24058e-12	0.516433	0.59	0.35	2.03163e-07	A5	INSR
7.57711e-12	0.25904	0.502	0.29	2.12606e-07	A5	PNPLA3
7.58618e-12	0.48403	0.553	0.313	2.12861e-07	A5	RFC1
7.61782e-12	0.214592	0.618	0.375	2.13748e-07	A5	SREK1
8.07047e-12	0.488471	0.848	0.615	2.26449e-07	A5	ATP5MF
8.37082e-12	0.453902	0.77	0.563	2.34877e-07	A5	HSPA9
8.59669e-12	0.688007	0.539	0.296	2.41214e-07	A5	RPS4Y1
8.69019e-12	0.795503	0.7	0.457	2.43838e-07	A5	CRY2
9.02556e-12	0.782789	0.622	0.36	2.53248e-07	A5	SLC16A4
9.82184e-12	2.19165	0.171	0.055	2.75591e-07	A5	IRAK4
1.00275e-11	1.8651	0.253	0.101	2.81361e-07	A5	PEX1
1.03142e-11	1.33938	0.484	0.256	2.89407e-07	A5	SCAI
1.06033e-11	0.523242	0.539	0.316	2.97517e-07	A5	ACADM
1.07553e-11	0.219713	0.599	0.353	3.01783e-07	A5	SMARCA2
1.07737e-11	0.882233	0.484	0.262	3.023e-07	A5	NRIP1
1.1491e-11	0.577958	0.866	0.659	3.22426e-07	A5	HNRNPU
1.16118e-11	2.26599	0.267	0.111	3.25815e-07	A5	C18orf25
1.16611e-11	0.257127	0.94	0.773	3.27198e-07	A5	SLC39A12
1.17256e-11	0.605564	0.493	0.262	3.2901e-07	A5	CCS
1.17476e-11	0.281456	0.991	0.934	3.29625e-07	A5	GPX4
1.18316e-11	0.59824	0.41	0.205	3.31982e-07	A5	LETMD1
1.23333e-11	0.892353	0.387	0.188	3.46061e-07	A5	ACOT11
1.23999e-11	0.297711	0.562	0.336	3.47928e-07	A5	NPLOC4
1.24315e-11	1.17952	0.7	0.442	3.48815e-07	A5	SYNE2
1.27255e-11	0.417547	0.696	0.464	3.57064e-07	A5	AKAP9
1.29569e-11	0.117391	0.843	0.611	3.63557e-07	A5	ATP5MC2
1.31568e-11	0.280021	0.608	0.367	3.69167e-07	A5	ACP5
1.33812e-11	0.695388	0.558	0.319	3.75462e-07	A5	PHYHD1
1.35025e-11	1.31494	0.41	0.214	3.78867e-07	A5	FAM120A
1.35638e-11	0.10524	0.3	0.132	3.80585e-07	A5	ZBTB48
1.47767e-11	0.213507	0.604	0.353	4.1462e-07	A5	CTSH
1.50215e-11	1.05333	0.594	0.351	4.21489e-07	A5	RAB21
1.51907e-11	0.248074	0.502	0.275	4.26235e-07	A5	SNX17
1.53284e-11	0.920988	0.594	0.376	4.30099e-07	A5	DDX17
1.60327e-11	2.05751	0.152	0.046	4.49863e-07	A5	Z97200.1
1.64971e-11	0.880872	0.728	0.481	4.62892e-07	A5	TM9SF3
1.65548e-11	1.11492	0.576	0.344	4.6451e-07	A5	QKI
1.67023e-11	1.78165	0.203	0.073	4.68651e-07	A5	ZNF789
1.69098e-11	0.554421	0.207	0.074	4.74471e-07	A5	AL591846.1
1.74598e-11	0.474964	0.935	0.79	4.89906e-07	A5	CLIC6
1.94206e-11	0.831816	0.507	0.279	5.44923e-07	A5	KLHL6
2.05771e-11	0.161278	0.876	0.68	5.77373e-07	A5	COL8A1
2.10318e-11	0.117548	0.691	0.446	5.90131e-07	A5	SCAMP1
2.18882e-11	0.561251	0.571	0.347	6.14161e-07	A5	TMEM126B
2.19604e-11	0.375014	0.475	0.258	6.16186e-07	A5	ABCA7
2.24638e-11	0.223887	0.94	0.758	6.30311e-07	A5	EFR3B
2.26469e-11	1.45129	0.23	0.091	6.35448e-07	A5	CAPN1
2.3126e-11	0.264147	0.816	0.59	6.48894e-07	A5	RPS28
2.34349e-11	0.187517	0.747	0.509	6.5756e-07	A5	TMBIM4
2.36728e-11	0.111225	0.673	0.402	6.64236e-07	A5	MKNK2
2.4944e-11	1.17039	0.415	0.22	6.99904e-07	A5	IARS2
2.51397e-11	0.283455	0.691	0.437	7.05395e-07	A5	CSNK1E
2.5506e-11	0.454751	0.507	0.282	7.15672e-07	A5	HIPK3
2.6352e-11	0.427142	0.728	0.495	7.3941e-07	A5	BCAT1
2.69659e-11	0.685306	0.387	0.195	7.56637e-07	A5	RNF103
2.70852e-11	0.570514	0.535	0.299	7.59985e-07	A5	TMX2
2.77533e-11	0.389361	0.544	0.304	7.78731e-07	A5	PIGT
2.82573e-11	0.483608	0.406	0.209	7.92871e-07	A5	TMEM170A
2.9241e-11	1.94916	0.539	0.317	8.20473e-07	A5	GOLGA8B
3.0597e-11	0.339617	0.797	0.546	8.5852e-07	A5	HADHA
3.07029e-11	1.3674	0.147	0.044	8.61493e-07	A5	OCEL1
3.14596e-11	1.42565	0.286	0.127	8.82726e-07	A5	ALDH1L1
3.16226e-11	0.791403	0.263	0.11	8.87297e-07	A5	ZSCAN31
3.40475e-11	0.533199	0.935	0.748	9.55338e-07	A5	HSPD1
3.43519e-11	0.424721	0.82	0.593	9.63881e-07	A5	CPEB4
3.49739e-11	1.10512	0.309	0.139	9.81332e-07	A5	RALGAPB
3.61287e-11	0.876239	0.465	0.254	1.01373e-06	A5	ITGB1BP1
3.70044e-11	0.213994	0.885	0.669	1.03831e-06	A5	GPM6A
3.7037e-11	1.72673	0.355	0.175	1.03922e-06	A5	YIF1A
3.72638e-11	1.49921	0.263	0.112	1.04558e-06	A5	PLK5
3.78497e-11	0.876888	0.267	0.112	1.06202e-06	A5	SH3GLB2
3.80162e-11	1.41068	0.226	0.088	1.0667e-06	A5	ATP5MFP1
3.82354e-11	0.798316	0.461	0.26	1.07285e-06	A5	TSPAN6
3.82608e-11	0.978206	0.272	0.116	1.07356e-06	A5	PIGG
3.85189e-11	0.20911	0.908	0.748	1.0808e-06	A5	CD164
3.94111e-11	0.239578	0.438	0.234	1.10583e-06	A5	PHLDB2
3.97912e-11	0.120793	0.705	0.474	1.1165e-06	A5	PSMB5
4.09774e-11	0.610372	0.705	0.476	1.14978e-06	A5	MYL12B
4.17792e-11	1.22807	0.267	0.113	1.17228e-06	A5	MPLKIP
4.20298e-11	0.283733	0.959	0.772	1.17931e-06	A5	ATP5IF1
4.35732e-11	0.269054	0.986	0.928	1.22262e-06	A5	INPP5K
4.4453e-11	0.232663	0.806	0.578	1.24731e-06	A5	TPRN
4.50257e-11	1.89398	0.263	0.11	1.26338e-06	A5	TRIM26
4.53671e-11	0.169924	0.484	0.276	1.27296e-06	A5	GULP1
4.60554e-11	2.09938	0.157	0.05	1.29227e-06	A5	NFAT5
4.66217e-11	0.34287	0.553	0.324	1.30816e-06	A5	CAMLG
4.69551e-11	1.39331	0.843	0.631	1.31751e-06	A5	PTPN13
4.96026e-11	1.18838	0.318	0.153	1.3918e-06	A5	CHADL
4.99075e-11	0.140235	0.452	0.249	1.40035e-06	A5	SATB1
5.03558e-11	0.619855	0.502	0.272	1.41293e-06	A5	RNF187
5.20012e-11	0.553129	0.475	0.263	1.4591e-06	A5	WIPI2
5.37153e-11	0.304629	0.571	0.346	1.5072e-06	A5	PCM1
5.39431e-11	0.686344	0.793	0.579	1.51359e-06	A5	PFKL
5.5007e-11	0.250099	0.714	0.465	1.54344e-06	A5	OSTM1
5.62615e-11	0.863585	0.452	0.246	1.57864e-06	A5	DMXL1
5.73542e-11	0.930765	0.35	0.172	1.6093e-06	A5	FLOT1
5.87802e-11	0.715506	0.433	0.227	1.64931e-06	A5	VPS35L
6.04396e-11	0.258565	0.286	0.125	1.69588e-06	A5	ADGRA3
6.24034e-11	0.289625	0.424	0.226	1.75098e-06	A5	KCTD4
6.31805e-11	0.640753	0.641	0.431	1.77278e-06	A5	PABPC1
6.41214e-11	0.88585	0.521	0.313	1.79918e-06	A5	PSMD2
6.51487e-11	0.51819	0.756	0.501	1.82801e-06	A5	YWHAG
6.64009e-11	0.350837	0.59	0.362	1.86314e-06	A5	PHF10
6.66896e-11	0.43738	0.452	0.252	1.87124e-06	A5	FXR2
6.7647e-11	0.225598	0.88	0.71	1.89811e-06	A5	SLC25A4
6.77875e-11	0.187664	0.696	0.447	1.90205e-06	A5	AHCYL2
7.08617e-11	0.886289	0.548	0.322	1.98831e-06	A5	ZC3H7A
7.2195e-11	0.630524	0.594	0.38	2.02572e-06	A5	UNC13B
7.26882e-11	0.97558	0.346	0.168	2.03956e-06	A5	CCDC12
7.65009e-11	0.932837	0.378	0.191	2.14654e-06	A5	ZFYVE16
7.74756e-11	0.188858	0.184	0.065	2.17389e-06	A5	USP40
7.75815e-11	0.537089	0.843	0.667	2.17686e-06	A5	GDF11
7.83061e-11	0.911589	0.498	0.295	2.19719e-06	A5	ENPP4
8.06909e-11	0.622349	0.442	0.245	2.26411e-06	A5	RPL10P9
8.08788e-11	0.374055	0.369	0.189	2.26938e-06	A5	EMD
8.09412e-11	0.781531	0.502	0.286	2.27113e-06	A5	FGFR3
8.30388e-11	0.41011	0.793	0.566	2.32999e-06	A5	PBXIP1
8.45057e-11	0.830163	0.553	0.329	2.37115e-06	A5	MPDZ
8.4937e-11	0.562051	0.433	0.238	2.38325e-06	A5	ITPRID2
8.56634e-11	0.772519	0.756	0.516	2.40363e-06	A5	ITGA6
8.72981e-11	0.13619	0.636	0.423	2.4495e-06	A5	COX5A
8.82876e-11	0.512755	0.53	0.303	2.47726e-06	A5	TXNL4A
9.05398e-11	0.146187	0.922	0.78	2.54045e-06	A5	TMEM56
9.08269e-11	0.809656	0.899	0.713	2.54851e-06	A5	TSPAN3
9.17037e-11	0.801973	0.323	0.152	2.57312e-06	A5	COA6
9.24285e-11	0.372858	0.571	0.336	2.59345e-06	A5	SULT4A1
9.41312e-11	0.771366	0.793	0.566	2.64123e-06	A5	LSR
9.51581e-11	0.22034	0.373	0.19	2.67004e-06	A5	CYC1
9.51955e-11	0.209715	0.77	0.508	2.67109e-06	A5	F3
9.52133e-11	0.139786	0.286	0.126	2.67159e-06	A5	SLC35F6
9.53872e-11	0.358865	0.442	0.234	2.67647e-06	A5	MT-TT
9.5723e-11	0.273976	0.912	0.749	2.68589e-06	A5	SRP14
9.62649e-11	0.998698	0.59	0.367	2.7011e-06	A5	PLEKHB2
9.79028e-11	0.221783	0.539	0.316	2.74706e-06	A5	SLC26A7
9.90165e-11	0.228873	0.558	0.341	2.7783e-06	A5	DMAC1
9.91801e-11	2.17916	0.304	0.139	2.78289e-06	A5	RSAD1
1.03129e-10	0.799453	0.613	0.379	2.89371e-06	A5	GPRC5C
1.03593e-10	0.203844	0.705	0.461	2.90673e-06	A5	RSL1D1
1.05952e-10	0.734434	0.65	0.412	2.97291e-06	A5	LUC7L3
1.0628e-10	0.381313	0.456	0.252	2.98211e-06	A5	HMGN1
1.07366e-10	1.65192	0.35	0.171	3.01258e-06	A5	MAPKAPK5
1.08515e-10	0.1466	0.65	0.417	3.04483e-06	A5	JTB
1.10727e-10	0.128088	0.853	0.64	3.10689e-06	A5	RPL27A
1.12043e-10	1.17582	0.406	0.213	3.14381e-06	A5	GOLGA2
1.16154e-10	0.81587	0.138	0.042	3.25917e-06	A5	ZNRF2
1.17297e-10	0.200046	0.94	0.766	3.29123e-06	A5	BHLHE40
1.17667e-10	1.43474	0.18	0.063	3.30162e-06	A5	PPP4R4
1.1794e-10	1.16712	0.157	0.051	3.30928e-06	A5	AC017104.1
1.23378e-10	0.119439	0.972	0.882	3.46186e-06	A5	SLC6A13
1.23882e-10	0.200838	0.516	0.302	3.47601e-06	A5	CTSL
1.26815e-10	1.61333	0.488	0.273	3.55831e-06	A5	TMEM47
1.30249e-10	0.642807	0.217	0.085	3.65466e-06	A5	FZD1
1.30274e-10	0.782512	0.373	0.189	3.65535e-06	A5	RAB12
1.3362e-10	0.500632	0.816	0.582	3.74925e-06	A5	POLR2L
1.38286e-10	0.593809	0.682	0.431	3.88018e-06	A5	LAMP2
1.39318e-10	0.128525	0.516	0.294	3.90911e-06	A5	PPP1R13B
1.44426e-10	1.4175	0.221	0.089	4.05246e-06	A5	MXD4
1.45252e-10	0.181848	0.986	0.94	4.07562e-06	A5	ENPP2
1.47058e-10	0.435814	0.53	0.312	4.12631e-06	A5	RNF150
1.49112e-10	0.208129	0.917	0.706	4.18394e-06	A5	RHOB
1.51818e-10	0.126103	0.691	0.465	4.25986e-06	A5	CBX5
1.544e-10	0.534634	0.876	0.682	4.33231e-06	A5	SERINC1
1.58487e-10	1.06382	0.765	0.571	4.44699e-06	A5	SEMA3B
1.62072e-10	0.283727	0.488	0.284	4.54757e-06	A5	TOP2B
1.62886e-10	1.82323	0.207	0.081	4.57042e-06	A5	FRMD4A
1.6491e-10	0.310605	0.401	0.21	4.62722e-06	A5	HIBCH
1.65748e-10	1.79793	0.309	0.146	4.65074e-06	A5	VWA8
1.70541e-10	0.435996	0.341	0.168	4.7852e-06	A5	TSPAN5
1.71506e-10	0.36287	0.23	0.094	4.81229e-06	A5	AQR
1.77955e-10	0.727758	0.382	0.193	4.99324e-06	A5	POLD2
1.79316e-10	0.690434	0.452	0.252	5.03143e-06	A5	RAB11B
1.83304e-10	0.995842	0.276	0.124	5.14332e-06	A5	SLC16A6
1.84886e-10	0.257357	0.889	0.66	5.18771e-06	A5	ATP1A1
1.85437e-10	0.658308	0.406	0.21	5.20317e-06	A5	STX3
1.88158e-10	0.334919	0.364	0.185	5.27953e-06	A5	ZMAT2
1.88935e-10	0.812877	0.53	0.308	5.30133e-06	A5	XPO1
1.94898e-10	0.888939	0.295	0.137	5.46863e-06	A5	TM2D1
1.97663e-10	0.776521	0.659	0.417	5.54623e-06	A5	SLC7A8
1.99828e-10	0.540639	0.912	0.698	5.60697e-06	A5	EGR1
2.00167e-10	0.435643	0.272	0.118	5.61647e-06	A5	SLC30A7
2.01311e-10	0.683773	0.452	0.255	5.64859e-06	A5	PER3
2.03729e-10	0.705258	0.747	0.516	5.71643e-06	A5	SYNM
2.04018e-10	0.30271	0.622	0.401	5.72454e-06	A5	WWTR1
2.04092e-10	0.948758	0.332	0.161	5.72662e-06	A5	NRP1
2.07703e-10	1.23038	0.378	0.199	5.82793e-06	A5	CHD4
2.11573e-10	0.527468	0.387	0.206	5.93652e-06	A5	TIMMDC1
2.13694e-10	0.119542	0.442	0.243	5.99603e-06	A5	AMD1
2.17624e-10	0.908009	0.373	0.193	6.10632e-06	A5	NT5DC1
2.17686e-10	0.612071	0.668	0.437	6.10804e-06	A5	TSC22D4
2.22915e-10	0.958341	0.253	0.108	6.25478e-06	A5	DLG1
2.25244e-10	0.547586	0.203	0.078	6.32011e-06	A5	AL365357.1
2.25797e-10	0.310304	0.525	0.31	6.33564e-06	A5	SYNCRIP
2.25986e-10	0.196855	0.645	0.417	6.34095e-06	A5	C1orf122
2.30565e-10	0.596034	0.373	0.188	6.46941e-06	A5	SELENOH
2.35349e-10	0.363172	0.424	0.225	6.60367e-06	A5	STXBP1
2.35518e-10	1.26344	0.323	0.153	6.60841e-06	A5	ZNF516
2.42556e-10	0.282622	0.539	0.314	6.80587e-06	A5	H1FX
2.47689e-10	0.893001	0.212	0.084	6.9499e-06	A5	PIGM
2.55958e-10	0.761224	0.138	0.042	7.18192e-06	A5	CHN2
2.56628e-10	0.195766	0.465	0.27	7.20072e-06	A5	BRWD1
2.6646e-10	0.130111	0.323	0.156	7.4766e-06	A5	TTC3P1
2.82485e-10	0.439383	0.806	0.57	7.92624e-06	A5	GNS
2.83875e-10	0.129048	0.442	0.253	7.96526e-06	A5	TRPM7
2.8666e-10	0.666642	0.604	0.381	8.04338e-06	A5	EIF4G1
2.96654e-10	0.973188	0.488	0.275	8.32383e-06	A5	SLC5A3
3.00784e-10	0.185988	0.226	0.091	8.4397e-06	A5	CDC34
3.0479e-10	1.26943	0.719	0.46	8.5521e-06	A5	TMEM53
3.07284e-10	0.939721	1	0.962	8.62209e-06	A5	ITGAV
3.0981e-10	0.943684	0.424	0.223	8.69296e-06	A5	PDGFC
3.10099e-10	0.332925	0.889	0.732	8.70107e-06	A5	NACA
3.11765e-10	0.162972	0.396	0.206	8.74781e-06	A5	PRMT2
3.34893e-10	1.33786	0.166	0.057	9.39677e-06	A5	MT-TM
3.43758e-10	0.410655	0.461	0.261	9.64551e-06	A5	IRF7
3.47638e-10	0.618477	0.212	0.085	9.75437e-06	A5	MAU2
3.50703e-10	0.344785	0.378	0.199	9.84038e-06	A5	LARP7
3.52392e-10	0.743732	0.327	0.158	9.88777e-06	A5	TGFBR1
3.54109e-10	0.399922	0.747	0.528	9.93596e-06	A5	SULF1
3.60563e-10	0.409679	0.949	0.832	1.0117e-05	A5	ATP5F1E
3.65897e-10	1.08296	0.143	0.046	1.02667e-05	A5	MTG2
3.75508e-10	0.138696	0.41	0.216	1.05364e-05	A5	ARFRP1
3.77229e-10	0.129816	0.553	0.343	1.05847e-05	A5	SEL1L
3.81195e-10	0.506158	0.774	0.532	1.0696e-05	A5	SLC29A4
3.90667e-10	0.438617	0.475	0.279	1.09617e-05	A5	CCT7
4.02626e-10	1.56893	0.166	0.057	1.12973e-05	A5	DDO
4.04445e-10	2.07522	0.18	0.065	1.13483e-05	A5	C3orf62
4.04595e-10	0.877591	0.465	0.279	1.13525e-05	A5	KPNB1
4.09294e-10	0.907075	0.387	0.202	1.14844e-05	A5	BAZ2A
4.3081e-10	1.19323	0.493	0.275	1.20881e-05	A5	VCL
4.31871e-10	0.51877	0.525	0.312	1.21179e-05	A5	RANBP2
4.3464e-10	0.464273	0.7	0.454	1.21956e-05	A5	TRABD2A
4.41416e-10	0.603422	0.816	0.588	1.23857e-05	A5	HNRNPC
4.5157e-10	1.58659	0.332	0.163	1.26706e-05	A5	PLPBP
4.69951e-10	0.52748	0.521	0.303	1.31864e-05	A5	KIAA1217
4.84479e-10	0.128034	0.908	0.745	1.3594e-05	A5	COX6A1
4.93508e-10	0.646968	0.747	0.508	1.38473e-05	A5	TSKU
4.98068e-10	0.61868	0.244	0.104	1.39753e-05	A5	HPS5
5.00257e-10	0.222187	0.498	0.293	1.40367e-05	A5	BLOC1S1
5.09656e-10	0.244524	0.35	0.175	1.43004e-05	A5	PCF11
5.09725e-10	1.56272	0.438	0.242	1.43024e-05	A5	COL4A3
5.23277e-10	1.07431	0.355	0.182	1.46826e-05	A5	CEP350
5.28547e-10	0.318415	0.539	0.326	1.48305e-05	A5	USP9X
5.32345e-10	0.377726	0.267	0.12	1.49371e-05	A5	TRIM44
5.34475e-10	0.330232	0.922	0.756	1.49968e-05	A5	ATP6V0B
5.43109e-10	2.0969	0.323	0.157	1.52391e-05	A5	ELMO2
5.43836e-10	1.37326	0.147	0.048	1.52595e-05	A5	C9orf85
5.44993e-10	0.609045	0.521	0.303	1.5292e-05	A5	FLYWCH1
5.55948e-10	0.842289	0.309	0.148	1.55993e-05	A5	SEC24B
5.56794e-10	0.486763	0.742	0.539	1.56231e-05	A5	RPL18
5.59819e-10	0.410503	0.516	0.293	1.5708e-05	A5	RPS6KA4
5.59989e-10	0.135281	1	0.946	1.57127e-05	A5	ITGB8
5.65897e-10	0.529694	0.521	0.306	1.58785e-05	A5	PDE6B
5.77985e-10	0.943183	0.433	0.241	1.62177e-05	A5	RUVBL2
6.02884e-10	0.402576	0.41	0.225	1.69163e-05	A5	MAP4K4
6.14262e-10	1.06522	0.521	0.295	1.72356e-05	A5	PLEKHG3
6.20148e-10	0.267928	0.304	0.144	1.74007e-05	A5	CCDC51
6.33442e-10	1.03679	0.323	0.159	1.77737e-05	A5	NNT
6.4022e-10	1.07397	0.336	0.167	1.79639e-05	A5	PTPMT1
6.4658e-10	0.138233	0.369	0.188	1.81424e-05	A5	ABHD14B
6.60826e-10	0.735702	0.309	0.148	1.85421e-05	A5	C4orf54
6.78298e-10	0.784418	0.253	0.11	1.90324e-05	A5	MPST
6.84649e-10	0.924418	0.3	0.145	1.92106e-05	A5	ROCK1
6.93374e-10	1.81577	0.309	0.149	1.94554e-05	A5	CBX7
7.01779e-10	0.274941	0.41	0.224	1.96912e-05	A5	PPP1R9A
7.09601e-10	0.845504	0.429	0.242	1.99107e-05	A5	SLC4A4
7.34673e-10	0.111202	0.41	0.22	2.06142e-05	A5	DMD
7.34697e-10	2.16024	0.396	0.214	2.06149e-05	A5	PPM1K
7.39791e-10	0.575372	0.24	0.103	2.07578e-05	A5	JDP2
7.40691e-10	1.75743	0.235	0.099	2.07831e-05	A5	SLC25A46
7.53778e-10	0.979996	0.53	0.32	2.11502e-05	A5	PPP1R10
7.58427e-10	0.750782	0.622	0.402	2.12807e-05	A5	GPBP1
7.64352e-10	1.30581	0.143	0.046	2.1447e-05	A5	MAPK11
7.6693e-10	0.556098	0.553	0.357	2.15193e-05	A5	OSBPL9
7.71187e-10	1.36302	0.396	0.214	2.16387e-05	A5	MUM1
7.73205e-10	0.693286	0.525	0.31	2.16953e-05	A5	AZIN1
7.77265e-10	1.20818	0.189	0.071	2.18093e-05	A5	RPS28P7
7.78345e-10	0.51017	0.645	0.423	2.18396e-05	A5	RNF11
7.79704e-10	1.20106	0.23	0.094	2.18777e-05	A5	RPL34P18
7.85559e-10	0.905676	0.258	0.114	2.2042e-05	A5	WNK2
7.88033e-10	1.26027	0.341	0.171	2.21114e-05	A5	RANBP9
7.90835e-10	0.176607	0.77	0.533	2.219e-05	A5	HNRNPH1
8.02225e-10	0.958937	0.3	0.144	2.25096e-05	A5	SH3GLB1
8.04891e-10	0.191997	0.498	0.3	2.25844e-05	A5	CRTAC1
8.14895e-10	0.664422	0.369	0.19	2.28651e-05	A5	ZNF324
8.22401e-10	0.408686	0.839	0.627	2.30758e-05	A5	NPM1
8.23934e-10	1.14685	0.355	0.182	2.31188e-05	A5	ARFGAP1
8.49322e-10	0.315509	0.447	0.254	2.38311e-05	A5	C2orf40
8.64792e-10	0.450055	0.604	0.368	2.42652e-05	A5	PIP4P2
8.68274e-10	0.359925	0.396	0.208	2.43629e-05	A5	PKP4
8.72496e-10	0.365234	0.396	0.211	2.44814e-05	A5	DLGAP4
8.73242e-10	0.415177	0.576	0.344	2.45023e-05	A5	AIFM1
8.95621e-10	0.121204	0.456	0.248	2.51302e-05	A5	RUFY3
9.11656e-10	1.9514	0.203	0.081	2.55801e-05	A5	SLC37A4
9.23142e-10	0.574179	0.341	0.17	2.59025e-05	A5	STXBP2
9.27851e-10	0.968973	0.18	0.067	2.60346e-05	A5	HINFP
9.37533e-10	0.27776	0.627	0.391	2.63062e-05	A5	DDIT4
9.43587e-10	0.686105	0.152	0.052	2.64761e-05	A5	POLR1A
9.44693e-10	0.702743	0.415	0.227	2.65071e-05	A5	TAOK1
9.47214e-10	0.709057	0.811	0.6	2.65779e-05	A5	LAPTM4A
9.72473e-10	0.257733	0.677	0.456	2.72866e-05	A5	UACA
9.8759e-10	0.23096	0.212	0.086	2.77108e-05	A5	CROCC
9.88185e-10	1.12208	0.235	0.101	2.77275e-05	A5	SNX9
1.00839e-09	0.114749	0.327	0.163	2.82945e-05	A5	EFCAB14
1.00921e-09	0.911812	0.576	0.368	2.83175e-05	A5	TMEM245
1.0153e-09	0.624683	0.364	0.189	2.84884e-05	A5	S100A13
1.04924e-09	1.21908	0.207	0.085	2.94408e-05	A5	MDC1
1.04941e-09	0.562602	0.341	0.171	2.94453e-05	A5	STAG2
1.07815e-09	1.24187	0.512	0.308	3.02518e-05	A5	SYAP1
1.09452e-09	0.822316	0.433	0.243	3.07111e-05	A5	PIP4P1
1.09588e-09	0.181051	0.995	0.962	3.07494e-05	A5	TRPM3
1.11911e-09	2.1514	0.346	0.173	3.14011e-05	A5	RBM14
1.14058e-09	0.727171	0.244	0.104	3.20036e-05	A5	AFF3
1.14369e-09	0.733402	0.355	0.182	3.20908e-05	A5	PLA2G12A
1.14704e-09	0.655042	0.263	0.118	3.21847e-05	A5	FBXO28
1.15218e-09	1.02827	0.272	0.126	3.2329e-05	A5	NF2
1.15559e-09	0.140457	0.797	0.547	3.24246e-05	A5	EIF3K
1.15559e-09	0.567982	0.641	0.43	3.24248e-05	A5	NEU1
1.20516e-09	0.500099	0.959	0.793	3.38157e-05	A5	AP000251.1
1.2156e-09	0.286468	0.41	0.224	3.41085e-05	A5	B4GAT1
1.22525e-09	0.906934	0.479	0.282	3.43793e-05	A5	ANAPC5
1.23322e-09	0.21184	0.949	0.797	3.46028e-05	A5	DDX5
1.24887e-09	0.135392	0.382	0.192	3.5042e-05	A5	UBE2R2
1.25144e-09	0.913782	0.106	0.029	3.5114e-05	A5	FOXO4
1.25669e-09	0.665422	0.631	0.407	3.52614e-05	A5	CD9
1.25794e-09	0.579672	0.59	0.36	3.52966e-05	A5	GPAT4
1.26654e-09	0.246248	0.571	0.361	3.55378e-05	A5	GALNT10
1.29302e-09	0.174892	0.756	0.558	3.62807e-05	A5	PRDX3
1.30088e-09	0.141163	0.364	0.19	3.65013e-05	A5	KIAA1191
1.35416e-09	0.759096	0.599	0.381	3.79963e-05	A5	MAP1LC3B
1.3546e-09	0.822126	0.249	0.108	3.80087e-05	A5	SNORD116-8
1.36326e-09	0.874126	0.332	0.168	3.82518e-05	A5	ENOPH1
1.37373e-09	0.141996	0.29	0.135	3.85454e-05	A5	THEM4
1.40517e-09	0.437777	0.945	0.774	3.94277e-05	A5	OTX2
1.41884e-09	0.291346	0.719	0.474	3.98113e-05	A5	KIF5B
1.42397e-09	1.98878	0.41	0.222	3.99551e-05	A5	TRIOBP
1.46413e-09	0.117415	0.516	0.309	4.10819e-05	A5	PRDX4
1.47621e-09	1.2644	0.581	0.349	4.1421e-05	A5	C9orf3
1.51309e-09	1.17614	0.502	0.299	4.24558e-05	A5	BAZ1B
1.52004e-09	0.399386	0.387	0.205	4.26509e-05	A5	COL16A1
1.53752e-09	0.841031	0.364	0.186	4.31414e-05	A5	DAP
1.54315e-09	0.568437	0.525	0.316	4.32994e-05	A5	IQGAP1
1.58685e-09	0.382844	0.479	0.278	4.45253e-05	A5	SCAND1
1.59329e-09	1.35712	0.249	0.11	4.47062e-05	A5	PTPN21
1.59522e-09	0.275859	0.797	0.555	4.47602e-05	A5	UQCRC1
1.63638e-09	2.0779	0.226	0.096	4.59152e-05	A5	PIGQ
1.67529e-09	0.705641	0.618	0.389	4.70069e-05	A5	UCP2
1.69945e-09	0.689601	0.521	0.306	4.76848e-05	A5	PLCL1
1.70209e-09	0.250114	0.594	0.379	4.7759e-05	A5	TSPAN13
1.73025e-09	0.803812	0.341	0.178	4.8549e-05	A5	PABPN1
1.73368e-09	0.26865	0.553	0.338	4.86454e-05	A5	MRPS28
1.75042e-09	0.789146	0.318	0.156	4.9115e-05	A5	GATD1
1.7582e-09	0.278478	0.493	0.289	4.93333e-05	A5	IGFBP7
1.76276e-09	0.978258	0.673	0.46	4.94613e-05	A5	APRT
1.78695e-09	0.415522	0.332	0.169	5.014e-05	A5	AHNAK
1.7879e-09	0.486926	0.263	0.119	5.01668e-05	A5	SEMA4C
1.81893e-09	0.178584	0.862	0.682	5.10374e-05	A5	CCNI
1.82256e-09	1.92466	0.359	0.186	5.11393e-05	A5	ACP2
1.83382e-09	0.568029	0.484	0.287	5.1455e-05	A5	SERPINF2
1.85864e-09	0.589029	0.235	0.101	5.21515e-05	A5	PPP2R5E
1.88181e-09	0.201602	0.507	0.314	5.28017e-05	A5	NUDT4
1.89432e-09	0.308858	0.668	0.429	5.31528e-05	A5	HLA-B
1.90158e-09	1.39874	0.359	0.186	5.33566e-05	A5	MSL1
1.92705e-09	1.3764	0.456	0.26	5.4071e-05	A5	VPS41
1.95237e-09	0.788728	0.664	0.444	5.47815e-05	A5	NORAD
1.98135e-09	0.620962	0.548	0.34	5.55948e-05	A5	PPARA
2.0025e-09	0.265407	0.839	0.658	5.61882e-05	A5	RPL27
2.00465e-09	0.922039	0.47	0.283	5.62484e-05	A5	SLC30A9
2.02844e-09	1.84501	0.309	0.155	5.6916e-05	A5	CBX6
2.07222e-09	0.520698	0.618	0.392	5.81444e-05	A5	JUNB
2.08217e-09	4.94223	0.147	0.05	5.84236e-05	A5	PLA2G15
2.1121e-09	0.683953	0.309	0.155	5.92635e-05	A5	IMMP1L
2.11803e-09	1.43482	0.332	0.173	5.94298e-05	A5	RCBTB2
2.15661e-09	0.140861	0.53	0.322	6.05123e-05	A5	TMEM167A
2.15775e-09	0.210289	0.705	0.475	6.05443e-05	A5	DDB1
2.16623e-09	0.164296	0.59	0.371	6.07823e-05	A5	ANKRD12
2.19987e-09	0.865719	0.221	0.093	6.1726e-05	A5	TFDP1
2.24011e-09	0.157464	0.885	0.698	6.28554e-05	A5	BMP4
2.27438e-09	0.437157	0.461	0.262	6.38168e-05	A5	C4orf48
2.28801e-09	1.58734	0.286	0.139	6.41992e-05	A5	WDR45
2.29886e-09	0.646607	0.286	0.138	6.45039e-05	A5	TXLNGY
2.3293e-09	1.30539	0.203	0.082	6.53579e-05	A5	GOLPH3L
2.38079e-09	1.21681	0.18	0.069	6.68026e-05	A5	GNA12
2.38306e-09	0.465353	0.429	0.238	6.68664e-05	A5	SH3KBP1
2.44515e-09	0.523727	0.788	0.594	6.86086e-05	A5	SEM1
2.44759e-09	0.307531	0.848	0.602	6.86769e-05	A5	ZFAND5
2.48431e-09	0.886821	0.359	0.193	6.97072e-05	A5	SAMD8
2.505e-09	1.29252	0.47	0.281	7.02879e-05	A5	PRKCB
2.52598e-09	0.834314	0.29	0.136	7.08766e-05	A5	DTNA
2.53939e-09	0.45031	0.585	0.355	7.12527e-05	A5	CUEDC2
2.54008e-09	1.21989	0.424	0.238	7.1272e-05	A5	SEPT9
2.55747e-09	1.52028	0.24	0.107	7.176e-05	A5	CNOT6L
2.56936e-09	0.936784	0.733	0.492	7.20936e-05	A5	MAP2K2
2.58311e-09	1.08973	0.189	0.073	7.24795e-05	A5	PROX1-AS1
2.59823e-09	0.9981	0.41	0.22	7.29037e-05	A5	ICAM5
2.64436e-09	2.52592	0.373	0.198	7.4198e-05	A5	DANCR
2.64958e-09	0.361764	0.3	0.145	7.43445e-05	A5	TPD52L2
2.64961e-09	0.412654	0.203	0.082	7.43453e-05	A5	MTA3
2.66353e-09	0.233885	0.866	0.662	7.47359e-05	A5	SLC23A2
2.68132e-09	0.188292	0.429	0.242	7.52352e-05	A5	SCARB2
2.69818e-09	2.1762	0.249	0.114	7.57081e-05	A5	FRMD4B
2.70489e-09	0.313971	0.295	0.143	7.58965e-05	A5	CDK5RAP2
2.70713e-09	0.944515	0.502	0.293	7.59594e-05	A5	AP1B1
2.74969e-09	0.898689	0.751	0.526	7.71536e-05	A5	MDH2
2.7812e-09	1.03487	0.438	0.251	7.80377e-05	A5	SASH1
2.83618e-09	0.535379	0.954	0.754	7.95803e-05	A5	ATP5MG
2.84749e-09	0.173478	0.71	0.484	7.98978e-05	A5	VCP
2.88725e-09	0.165615	0.682	0.495	8.10134e-05	A5	RPL10
2.90615e-09	0.299506	0.539	0.345	8.15438e-05	A5	PKP1
2.98629e-09	0.356766	0.613	0.399	8.37922e-05	A5	PSMA4
2.99285e-09	0.54468	0.548	0.329	8.39765e-05	A5	GLYR1
3.09528e-09	0.609242	0.41	0.229	8.68503e-05	A5	SMARCA1
3.14189e-09	0.208628	0.479	0.273	8.81584e-05	A5	TST
3.16487e-09	0.662271	0.378	0.203	8.88032e-05	A5	AGA
3.18805e-09	0.607309	0.452	0.263	8.94535e-05	A5	SPPL2A
3.19046e-09	1.24264	0.53	0.322	8.95212e-05	A5	PDHA1
3.23599e-09	0.442136	0.544	0.338	9.07985e-05	A5	LYPLAL1
3.27674e-09	1.03274	0.276	0.134	9.19421e-05	A5	TSPAN8
3.31132e-09	1.59784	0.456	0.268	9.29124e-05	A5	DDRGK1
3.33736e-09	0.447692	0.613	0.404	9.36431e-05	A5	MTDH
3.35609e-09	1.13273	0.323	0.165	9.41686e-05	A5	BAD
3.45595e-09	0.751681	0.318	0.158	9.69704e-05	A5	TOMM22
3.48586e-09	0.237241	0.281	0.134	9.78097e-05	A5	FAM91A1
3.5714e-09	0.671844	0.498	0.294	0.00010021	A5	ATP6V1H
3.57498e-09	0.369817	0.797	0.608	0.00010031	A5	CSPG5
3.57543e-09	0.728555	0.332	0.167	0.000100323	A5	SEC61A1
3.78881e-09	0.546939	0.498	0.291	0.00010631	A5	RAB5C
3.80098e-09	0.560861	0.313	0.158	0.000106652	A5	SNRPA
3.82036e-09	0.730995	0.502	0.311	0.000107195	A5	MIA2
3.82613e-09	0.238272	0.903	0.807	0.000107357	A5	NDUFA3
3.83079e-09	1.38252	0.479	0.281	0.000107488	A5	AKT2
3.85709e-09	0.879911	0.29	0.142	0.000108226	A5	IL13RA1
3.85973e-09	1.45961	0.525	0.315	0.0001083	A5	AKR7A2
3.95873e-09	1.30579	0.359	0.188	0.000111078	A5	SDF4
3.96588e-09	0.927962	0.253	0.117	0.000111279	A5	TNIP1
3.9914e-09	0.171698	0.783	0.558	0.000111995	A5	PLAC9
4.04327e-09	1.88759	0.207	0.085	0.00011345	A5	CPTP
4.05241e-09	0.178753	0.498	0.302	0.000113707	A5	NOTCH2
4.06996e-09	1.57796	0.226	0.099	0.000114199	A5	RAB8B
4.12019e-09	1.24964	0.267	0.125	0.000115608	A5	RHOT1
4.14537e-09	0.211301	0.525	0.316	0.000116315	A5	SHROOM3
4.14837e-09	0.642593	0.267	0.124	0.000116399	A5	PC
4.1932e-09	0.198416	0.221	0.095	0.000117657	A5	IMPACT
4.22646e-09	0.397547	0.862	0.661	0.00011859	A5	ELOVL5
4.2333e-09	0.463567	0.309	0.156	0.000118782	A5	SUPT16H
4.24627e-09	0.378527	0.756	0.542	0.000119146	A5	LRP8
4.2823e-09	0.821352	0.295	0.143	0.000120157	A5	FLNB
4.36504e-09	1.34856	0.645	0.433	0.000122479	A5	GALNT1
4.39742e-09	0.685614	0.396	0.222	0.000123387	A5	CTNND1
4.43626e-09	1.13501	0.382	0.211	0.000124477	A5	DYNC1I1
4.60026e-09	0.88286	0.401	0.224	0.000129079	A5	CAPRIN1
4.60793e-09	0.216875	0.336	0.178	0.000129294	A5	MAP2K1
4.62656e-09	0.706331	0.645	0.426	0.000129817	A5	GOLM1
4.62846e-09	0.266076	0.581	0.365	0.00012987	A5	GBE1
4.66048e-09	0.171718	0.286	0.138	0.000130768	A5	PAFAH1B2
4.75857e-09	0.325524	0.618	0.404	0.000133521	A5	PPP1CB
4.84697e-09	0.702553	0.401	0.224	0.000136001	A5	ATG13
4.89602e-09	0.276355	0.751	0.531	0.000137377	A5	RPS16
4.93944e-09	1.46804	0.309	0.153	0.000138596	A5	TMEM214
4.97311e-09	2.12893	0.138	0.046	0.00013954	A5	BCR
5.02788e-09	0.189236	0.475	0.279	0.000141077	A5	NIPSNAP2
5.05556e-09	0.669067	0.369	0.194	0.000141854	A5	TMEM8B
5.08245e-09	2.40255	0.143	0.05	0.000142608	A5	ITPRIPL2
5.08847e-09	0.350448	0.442	0.247	0.000142777	A5	ELP2
5.10592e-09	1.03195	0.207	0.087	0.000143267	A5	NRDE2
5.16156e-09	0.263976	0.779	0.546	0.000144828	A5	ATP6AP1
5.19234e-09	0.323466	0.323	0.162	0.000145692	A5	UBE2Z
5.22159e-09	0.199492	0.392	0.214	0.000146513	A5	TMEM106C
5.26385e-09	0.295813	0.618	0.403	0.000147698	A5	SRSF11
5.27235e-09	0.507056	0.452	0.257	0.000147937	A5	KIAA1522
5.2995e-09	0.817727	0.143	0.049	0.000148699	A5	PSD4
5.34834e-09	0.779355	0.327	0.167	0.000150069	A5	UBR3
5.47629e-09	1.40795	0.184	0.073	0.000153659	A5	DPYSL2
5.48819e-09	0.782872	0.484	0.3	0.000153993	A5	ECI1
5.57553e-09	0.227945	0.986	0.907	0.000156444	A5	APLP2
5.6176e-09	0.119046	0.512	0.3	0.000157624	A5	PRDM16
5.74075e-09	1.71746	0.111	0.033	0.00016108	A5	ATP2C2
5.7973e-09	0.70846	0.272	0.126	0.000162666	A5	ACACB
6.00192e-09	1.01635	0.189	0.077	0.000168408	A5	TMC6
6.0564e-09	0.298	0.576	0.354	0.000169937	A5	TM2D2
6.09255e-09	0.250557	0.82	0.652	0.000170951	A5	RPS19
6.28186e-09	0.98761	0.138	0.048	0.000176263	A5	TTC22
6.30675e-09	0.191661	0.682	0.457	0.000176961	A5	MCFD2
6.57455e-09	0.497256	0.442	0.251	0.000184475	A5	AL121820.2
6.60135e-09	1.2252	0.198	0.083	0.000185227	A5	SOS1
6.9561e-09	1.51214	0.276	0.134	0.000195181	A5	HERC2
6.98511e-09	0.312081	0.825	0.649	0.000195995	A5	MORF4L1
7.10153e-09	0.591676	0.585	0.39	0.000199262	A5	ADD3
7.27008e-09	0.203107	0.793	0.599	0.000203991	A5	TMED10
7.4881e-09	1.32021	0.157	0.058	0.000210109	A5	RBL2
7.60767e-09	1.13488	0.332	0.175	0.000213464	A5	STIM1
7.61594e-09	0.636923	0.829	0.615	0.000213696	A5	RPL35A
7.69579e-09	0.771809	0.212	0.091	0.000215936	A5	TAZ
7.7249e-09	0.487311	0.488	0.298	0.000216753	A5	SLTM
7.74274e-09	1.49641	0.396	0.218	0.000217253	A5	CELF1
7.77179e-09	0.244559	0.553	0.33	0.000218069	A5	MLF2
7.85435e-09	1.66198	0.161	0.06	0.000220385	A5	FOXP1
7.87905e-09	1.50158	0.313	0.164	0.000221078	A5	PSAT1
7.8837e-09	1.21554	0.18	0.071	0.000221209	A5	NSD2
7.89241e-09	0.244306	0.599	0.401	0.000221453	A5	CFH
7.92166e-09	0.110944	0.995	0.975	0.000222274	A5	GSTP1
7.92745e-09	1.01304	0.3	0.148	0.000222436	A5	ATP11C
8.12879e-09	0.194719	0.276	0.132	0.000228086	A5	NAA60
8.13321e-09	0.944272	0.535	0.333	0.00022821	A5	SARS
8.26517e-09	0.744663	0.332	0.171	0.000231912	A5	CSNK1D
8.32154e-09	3.1297	0.226	0.103	0.000233494	A5	FARSB
8.41466e-09	0.332959	0.161	0.06	0.000236107	A5	PHF8
8.42393e-09	1.92821	0.129	0.043	0.000236367	A5	BARD1
8.426e-09	1.04018	0.636	0.429	0.000236425	A5	CASC4
8.43304e-09	0.466042	0.641	0.424	0.000236623	A5	REEP5
8.51635e-09	1.11624	0.203	0.085	0.00023896	A5	ZNF708
8.62599e-09	0.520689	0.138	0.048	0.000242037	A5	POLR3A
8.73376e-09	0.7053	0.392	0.221	0.000245061	A5	POLR2H
8.76087e-09	0.500177	0.765	0.537	0.000245821	A5	NDUFB7
8.80395e-09	0.294231	0.604	0.396	0.00024703	A5	SERPINB6
8.83188e-09	0.690557	0.332	0.171	0.000247814	A5	RNF145
9.01384e-09	0.389135	0.253	0.114	0.000252919	A5	ABCD4
9.07442e-09	0.586509	0.332	0.173	0.000254619	A5	MBD3
9.30246e-09	1.79151	0.406	0.232	0.000261018	A5	PHF3
9.36061e-09	0.306181	0.94	0.775	0.000262649	A5	TPP1
9.49221e-09	0.131631	0.756	0.584	0.000266342	A5	ITM2C
9.71091e-09	0.237583	0.866	0.704	0.000272478	A5	DUSP4
9.73016e-09	0.318085	0.857	0.649	0.000273018	A5	RPL9
9.74415e-09	0.639912	0.41	0.23	0.000273411	A5	ARHGEF40
9.80039e-09	0.240084	0.972	0.856	0.000274989	A5	PRNP
9.81216e-09	0.238282	0.894	0.714	0.00027532	A5	RPL37A
9.91401e-09	0.443688	0.544	0.332	0.000278177	A5	NUFIP2
1.01832e-08	1.64739	0.189	0.077	0.00028573	A5	UHRF1BP1L
1.02594e-08	0.15113	0.286	0.14	0.000287868	A5	WWP1
1.02815e-08	0.7263	0.465	0.272	0.000288489	A5	PIN1
1.02968e-08	0.169181	0.857	0.672	0.000288917	A5	SON
1.04198e-08	1.05853	0.323	0.171	0.000292368	A5	GLDC
1.05193e-08	1.25881	0.304	0.147	0.00029516	A5	P3H1
1.05461e-08	0.518304	0.41	0.225	0.000295913	A5	ELOBP2
1.07165e-08	0.847547	0.382	0.213	0.000300695	A5	SPEN
1.07569e-08	0.631016	0.742	0.536	0.000301829	A5	RPL37
1.09547e-08	0.85041	0.272	0.131	0.000307378	A5	IRX3
1.09721e-08	0.321984	0.908	0.731	0.000307867	A5	ABCC5
1.09782e-08	1.46227	0.115	0.036	0.000308037	A5	COL5A2
1.09791e-08	0.567213	0.272	0.128	0.000308063	A5	ZCCHC12
1.10285e-08	0.145481	0.415	0.242	0.000309448	A5	MRPL34
1.12427e-08	0.413249	0.903	0.744	0.000315459	A5	NME1
1.12514e-08	1.84738	0.323	0.166	0.000315704	A5	PADI2
1.1509e-08	0.432926	0.447	0.261	0.000322932	A5	SAMM50
1.15396e-08	0.798692	0.447	0.265	0.000323789	A5	UBE2D2
1.16364e-08	0.504508	0.341	0.176	0.000326506	A5	FLCN
1.16369e-08	0.835752	0.719	0.493	0.000326519	A5	WFDC1
1.16548e-08	0.316866	0.309	0.155	0.000327021	A5	ZNF787
1.1672e-08	0.236352	0.157	0.058	0.000327505	A5	ZFP62
1.18881e-08	0.220233	0.281	0.135	0.000333568	A5	RING1
1.18992e-08	0.169281	0.691	0.454	0.000333879	A5	HGD
1.19794e-08	0.204533	0.346	0.183	0.000336131	A5	LARGE2
1.20166e-08	0.430902	0.267	0.128	0.000337175	A5	WDR43
1.20395e-08	0.23505	0.677	0.467	0.000337817	A5	NDUFB10
1.20863e-08	0.439416	0.276	0.134	0.000339129	A5	PLPPR2
1.22344e-08	0.463342	0.184	0.076	0.000343286	A5	RABEPK
1.22371e-08	0.6046	0.7	0.488	0.000343361	A5	PSMC5
1.22528e-08	0.111307	0.382	0.209	0.000343803	A5	MID1IP1
1.23259e-08	0.136656	0.862	0.674	0.000345853	A5	SARAF
1.27001e-08	0.24331	0.783	0.598	0.000356352	A5	RPL7
1.27508e-08	1.25609	0.309	0.156	0.000357775	A5	PPP1R12C
1.28712e-08	0.984875	0.318	0.162	0.000361154	A5	PPP1R2
1.2917e-08	0.365936	0.396	0.22	0.000362437	A5	EPM2AIP1
1.29193e-08	0.311658	0.774	0.584	0.000362502	A5	LRPAP1
1.3069e-08	0.17269	0.783	0.551	0.000366703	A5	SSNA1
1.32085e-08	0.277167	0.562	0.354	0.000370618	A5	TRA2A
1.32707e-08	1.78688	0.272	0.131	0.000372363	A5	QSER1
1.3274e-08	0.469116	0.433	0.242	0.000372455	A5	PLXNB1
1.3355e-08	0.411421	0.714	0.488	0.000374729	A5	RTN3
1.33826e-08	0.436817	0.157	0.058	0.000375503	A5	PLEKHM1
1.35063e-08	0.429834	0.636	0.417	0.000378973	A5	MORF4L2
1.35553e-08	0.503583	0.479	0.294	0.000380347	A5	TRIP12
1.37157e-08	0.790067	0.576	0.367	0.00038485	A5	PCMT1
1.39073e-08	2.01282	0.217	0.096	0.000390224	A5	VPS37A
1.41327e-08	2.96717	0.212	0.092	0.000396549	A5	GTPBP3
1.43719e-08	0.397466	0.908	0.786	0.00040326	A5	ATP5F1A
1.45004e-08	1.14389	0.336	0.181	0.000406868	A5	RSRP1
1.45206e-08	0.838049	0.18	0.071	0.000407434	A5	PAQR7
1.45482e-08	2.09601	0.359	0.197	0.000408209	A5	TIAL1
1.46263e-08	0.570045	0.581	0.368	0.000410398	A5	PAPOLA
1.52321e-08	0.163769	0.272	0.13	0.000427397	A5	TGM2
1.537e-08	2.29325	0.175	0.071	0.000431266	A5	CYS1
1.54179e-08	0.476925	0.318	0.168	0.000432611	A5	SEC23A
1.55268e-08	2.10628	0.258	0.123	0.000435665	A5	TRIM41
1.55949e-08	0.701856	0.544	0.343	0.000437579	A5	EWSR1
1.56527e-08	0.475129	0.355	0.197	0.0004392	A5	ZNF638
1.57716e-08	0.36418	0.221	0.097	0.000442534	A5	KLHL9
1.57993e-08	0.34187	0.318	0.167	0.000443313	A5	MKKS
1.62636e-08	0.619243	0.571	0.37	0.000456342	A5	SDHB
1.63261e-08	0.251488	0.221	0.099	0.000458094	A5	PEX6
1.65391e-08	0.347944	0.65	0.453	0.00046407	A5	NFE2L1
1.65397e-08	0.447659	0.677	0.464	0.000464087	A5	GRN
1.66011e-08	0.838307	0.627	0.422	0.00046581	A5	HSDL2
1.67102e-08	0.664633	0.599	0.389	0.000468871	A5	COMT
1.69653e-08	0.703274	0.396	0.218	0.000476029	A5	JMJD6
1.70522e-08	0.630988	0.493	0.295	0.000478467	A5	SEPT8
1.71098e-08	0.220504	0.553	0.343	0.000480084	A5	SSU72
1.72202e-08	0.582281	0.447	0.254	0.000483181	A5	UBXN1
1.72711e-08	0.358017	0.452	0.259	0.000484609	A5	MT-TG
1.77542e-08	0.455016	0.373	0.195	0.000498165	A5	ATP5MGL
1.78232e-08	1.42703	0.129	0.044	0.000500101	A5	ACSF3
1.79478e-08	1.64537	0.332	0.171	0.000503597	A5	SCGB1D2
1.81169e-08	0.444526	0.567	0.375	0.000508342	A5	EIF5B
1.81514e-08	3.2993	0.189	0.079	0.000509311	A5	PPP2R3B
1.81727e-08	0.864727	0.323	0.171	0.000509907	A5	REST
1.83093e-08	1.53641	0.387	0.214	0.000513741	A5	ADNP
1.84579e-08	0.156168	0.774	0.559	0.00051791	A5	SDC2
1.84982e-08	1.22506	0.548	0.351	0.000519041	A5	ITPK1
1.87068e-08	2.35351	0.152	0.056	0.000524893	A5	APOOL
1.87504e-08	0.419332	0.783	0.586	0.000526116	A5	MT-ATP8
1.91895e-08	1.24054	0.235	0.111	0.000538439	A5	PTPN14
1.91958e-08	0.434906	0.346	0.181	0.000538615	A5	FAM160B2
1.9567e-08	0.227824	0.627	0.414	0.000549032	A5	HNRNPDL
1.97002e-08	1.05176	0.493	0.294	0.000552769	A5	AFDN
1.97898e-08	0.156264	0.968	0.918	0.000555281	A5	TMEM98
1.99329e-08	0.608402	0.327	0.166	0.000559297	A5	PTPA
1.99616e-08	0.231491	0.871	0.666	0.000560102	A5	NDUFA13
2.0017e-08	2.13145	0.152	0.056	0.000561657	A5	FXN
2.01422e-08	1.29185	0.493	0.298	0.000565169	A5	ULK1
2.04956e-08	0.42952	0.452	0.279	0.000575087	A5	ARHGAP5
2.08663e-08	0.343962	0.65	0.439	0.000585487	A5	POLR2J
2.10218e-08	0.446403	0.479	0.289	0.00058985	A5	OAZ2
2.105e-08	1.28002	0.23	0.103	0.000590642	A5	ZNF84
2.17037e-08	0.364083	0.235	0.109	0.000608983	A5	NECAB3
2.17084e-08	0.48076	0.949	0.829	0.000609117	A5	NUPR1
2.18535e-08	0.130157	0.544	0.354	0.000613187	A5	NR1D2
2.19025e-08	1.24259	0.272	0.135	0.000614563	A5	SNX14
2.19247e-08	0.611381	0.677	0.44	0.000615185	A5	YY1
2.23158e-08	0.152439	0.664	0.463	0.00062616	A5	SDC4
2.25802e-08	0.400263	0.35	0.192	0.000633577	A5	FADS3
2.25966e-08	1.58051	0.369	0.208	0.000634039	A5	SMARCC1
2.26729e-08	0.382276	0.447	0.275	0.000636179	A5	METRN
2.30415e-08	0.379864	0.24	0.11	0.000646521	A5	PCBP4
2.33093e-08	0.16827	0.465	0.285	0.000654035	A5	CCT2
2.33799e-08	0.911852	0.166	0.065	0.000656017	A5	SRD5A3
2.35136e-08	1.44679	0.3	0.151	0.000659768	A5	CBR4
2.35236e-08	0.907161	0.558	0.36	0.000660048	A5	NOP10
2.36579e-08	1.00439	0.189	0.079	0.000663818	A5	MIS18BP1
2.38038e-08	0.114976	0.359	0.197	0.000667912	A5	ATXN7L3B
2.39169e-08	0.368037	0.327	0.175	0.000671084	A5	USP10
2.41013e-08	0.473586	0.862	0.662	0.000676257	A5	PTGES3
2.41907e-08	1.68705	0.226	0.1	0.000678766	A5	AKAP17A
2.43564e-08	0.947587	0.424	0.248	0.000683416	A5	ETNK1
2.45349e-08	0.167121	0.396	0.224	0.000688424	A5	CHMP5
2.45642e-08	0.603259	0.23	0.106	0.000689247	A5	LMF2
2.49138e-08	0.124006	0.101	0.03	0.000699055	A5	KLHL26
2.49809e-08	0.160584	0.304	0.159	0.000700938	A5	PLEKHA7
2.50509e-08	0.210795	0.364	0.198	0.000702904	A5	DDX21
2.50952e-08	0.307887	0.373	0.204	0.000704147	A5	CAB39
2.51865e-08	0.762331	0.424	0.246	0.000706707	A5	PPFIA1
2.52044e-08	1.08151	0.442	0.258	0.000707211	A5	DAZAP1
2.52126e-08	1.18007	0.341	0.183	0.000707439	A5	SHROOM1
2.57534e-08	0.461216	0.456	0.268	0.000722614	A5	MCCC2
2.59722e-08	0.5104	0.848	0.645	0.000728754	A5	GOT2
2.60655e-08	0.765021	0.295	0.152	0.000731371	A5	KIAA0319L
2.61033e-08	0.838907	0.295	0.151	0.000732431	A5	RAB14
2.61283e-08	2.07562	0.378	0.208	0.000733133	A5	ZER1
2.66751e-08	0.395203	0.203	0.09	0.000748475	A5	NKAPD1
2.68435e-08	0.515734	0.461	0.27	0.000753201	A5	CUX1
2.69346e-08	0.449919	0.396	0.224	0.000755758	A5	CTSZ
2.7145e-08	1.22745	0.24	0.113	0.000761662	A5	CC2D1A
2.83822e-08	0.31626	0.184	0.075	0.000796375	A5	ATXN1
2.84029e-08	0.707366	0.207	0.091	0.000796956	A5	KLHDC10
2.8502e-08	2.21911	0.304	0.159	0.000799737	A5	AP3S2
2.86584e-08	1.74604	0.115	0.037	0.000804126	A5	PFAS
2.8805e-08	0.591051	0.369	0.204	0.00080824	A5	NPC1
2.88136e-08	0.464125	0.166	0.065	0.000808482	A5	THAP12
2.91375e-08	0.813523	0.286	0.137	0.000817568	A5	ATP5MGP2
2.91708e-08	0.67626	0.318	0.163	0.000818502	A5	OBSCN
2.92211e-08	0.312933	0.29	0.149	0.000819914	A5	ZMYND8
2.9277e-08	0.294359	0.29	0.146	0.000821482	A5	TMCC3
2.99296e-08	0.201785	0.217	0.095	0.000839794	A5	HDAC3
3.0047e-08	0.123015	0.889	0.711	0.000843088	A5	COPS9
3.01034e-08	1.00837	0.253	0.12	0.000844671	A5	PDCD7
3.0185e-08	0.147516	0.7	0.48	0.00084696	A5	NDUFB6
3.02502e-08	1.06771	0.138	0.05	0.000848791	A5	ZUP1
3.02504e-08	0.578374	0.931	0.792	0.000848797	A5	TMBIM6
3.03349e-08	0.260776	0.217	0.096	0.000851167	A5	PA2G4
3.05639e-08	0.295789	0.479	0.283	0.000857592	A5	SGTA
3.05991e-08	0.862353	0.318	0.167	0.000858581	A5	ZYG11B
3.08288e-08	0.223686	0.544	0.345	0.000865025	A5	DNPH1
3.09294e-08	0.883697	0.189	0.079	0.000867848	A5	TADA3
3.09308e-08	0.193189	0.442	0.253	0.000867888	A5	LYRM1
3.12488e-08	0.357	0.465	0.275	0.000876811	A5	RASSF8
3.12876e-08	0.243517	0.53	0.343	0.000877898	A5	SMIM14
3.13011e-08	0.17309	1	0.988	0.000878278	A5	TIMP3
3.18894e-08	0.238725	0.88	0.745	0.000894786	A5	RPL31
3.2127e-08	0.77904	0.166	0.065	0.000901451	A5	MAFG
3.23049e-08	0.376178	0.438	0.265	0.000906442	A5	SND1
3.23736e-08	0.193216	0.945	0.785	0.00090837	A5	FDFT1
3.29212e-08	0.645285	0.355	0.196	0.000923735	A5	NSA2
3.32685e-08	0.411462	0.747	0.551	0.00093348	A5	CNGB3
3.33165e-08	0.330225	0.387	0.228	0.000934826	A5	STOX2
3.3736e-08	0.569075	0.433	0.261	0.000946597	A5	RCCD1
3.4059e-08	0.140072	0.834	0.66	0.000955662	A5	ERMN
3.40786e-08	0.186215	0.806	0.59	0.000956211	A5	RPL7A
3.50515e-08	0.630702	0.544	0.338	0.000983509	A5	MTMR10
3.51004e-08	0.301327	0.484	0.3	0.000984883	A5	ENOSF1
3.5292e-08	0.974485	0.392	0.224	0.000990259	A5	KARS
3.58338e-08	0.420418	0.35	0.195	0.00100546	A5	POLDIP2
3.59445e-08	1.35824	0.318	0.166	0.00100857	A5	BLCAP
3.59619e-08	1.79399	0.129	0.045	0.00100906	A5	HMGXB4
3.61146e-08	1.41975	0.304	0.154	0.00101334	A5	EGLN1
3.64584e-08	0.550927	0.641	0.467	0.00102299	A5	NLK
3.69102e-08	0.97294	0.18	0.075	0.00103566	A5	ZBTB44
3.7335e-08	0.895291	0.281	0.144	0.00104758	A5	PPM1L
3.76299e-08	0.151435	0.618	0.426	0.00105586	A5	YWHAB
3.77567e-08	0.469572	0.392	0.229	0.00105941	A5	HLF
3.80451e-08	1.70271	0.29	0.148	0.00106751	A5	TCEAL1
3.81645e-08	1.41149	0.189	0.08	0.00107086	A5	CITED2
3.86252e-08	1.5268	0.461	0.267	0.00108378	A5	CREBL2
3.87795e-08	1.13346	0.378	0.218	0.00108811	A5	GRAMD1B
3.8943e-08	2.25859	0.129	0.045	0.0010927	A5	SIN3B
3.92584e-08	0.943535	0.138	0.05	0.00110155	A5	RIC8B
3.93168e-08	1.50682	0.323	0.177	0.00110319	A5	SMCHD1
3.95342e-08	0.223826	0.507	0.314	0.00110929	A5	RTF2
3.98531e-08	0.859958	0.332	0.177	0.00111824	A5	LTBP3
4.01198e-08	0.946751	0.235	0.11	0.00112572	A5	BCS1L
4.03728e-08	0.935639	0.244	0.113	0.00113282	A5	PRPF4
4.04003e-08	0.540446	0.396	0.234	0.00113359	A5	ECI2
4.07253e-08	2.26519	0.171	0.069	0.00114271	A5	ASPA
4.09458e-08	0.401072	0.507	0.316	0.0011489	A5	UBE2E3
4.09832e-08	0.514156	0.502	0.32	0.00114995	A5	THRAP3
4.16031e-08	2.39436	0.355	0.194	0.00116734	A5	NARF
4.21896e-08	0.263317	0.433	0.251	0.0011838	A5	EIF4A2
4.29902e-08	0.341539	0.88	0.728	0.00120626	A5	TACC1
4.30631e-08	0.787482	0.382	0.222	0.00120831	A5	GOLGA8A
4.38386e-08	1.64108	0.226	0.106	0.00123007	A5	LMAN2L
4.44778e-08	0.417604	0.512	0.332	0.001248	A5	ADH5
4.47196e-08	1.27614	0.479	0.292	0.00125479	A5	SNHG8
4.49187e-08	0.394694	0.23	0.107	0.00126037	A5	CCDC88B
4.54586e-08	0.479168	0.484	0.281	0.00127552	A5	UBBP4
4.63767e-08	0.755989	0.562	0.37	0.00130128	A5	SPART
4.65101e-08	0.33568	0.922	0.772	0.00130503	A5	MT1G
4.65376e-08	0.209748	0.424	0.247	0.0013058	A5	ARFGAP3
4.70537e-08	0.841601	0.249	0.121	0.00132028	A5	ORMDL3
4.74811e-08	0.865931	0.47	0.283	0.00133227	A5	METTL9
4.76562e-08	0.206619	0.544	0.343	0.00133718	A5	SLC22A6
4.76732e-08	0.197846	0.392	0.216	0.00133766	A5	SMIM7
4.78321e-08	0.697257	0.249	0.126	0.00134212	A5	SMS
4.83206e-08	0.3589	0.35	0.193	0.00135583	A5	TNPO1
4.83495e-08	0.559839	0.401	0.235	0.00135664	A5	ATP8A1
4.84826e-08	0.331608	0.286	0.142	0.00136037	A5	DDX41
4.92222e-08	0.686286	0.124	0.043	0.00138113	A5	BCO2
4.92323e-08	0.791587	0.359	0.2	0.00138141	A5	TCTA
4.93159e-08	0.3545	0.797	0.603	0.00138376	A5	RPS3
4.96148e-08	1.83562	0.484	0.298	0.00139214	A5	LSS
4.96881e-08	2.13699	0.184	0.077	0.0013942	A5	ACAP2
5.00962e-08	0.621468	0.553	0.359	0.00140565	A5	ZNF385A
5.07141e-08	0.491527	0.221	0.102	0.00142299	A5	BTBD2
5.12524e-08	0.518715	0.272	0.135	0.00143809	A5	RAB8A
5.17949e-08	0.833884	0.309	0.158	0.00145331	A5	HBS1L
5.19878e-08	0.185323	1	0.966	0.00145873	A5	LRAT
5.25046e-08	1.71206	0.272	0.14	0.00147323	A5	CAPZA1
5.29e-08	2.52064	0.244	0.119	0.00148432	A5	MBOAT2
5.30174e-08	0.79566	0.355	0.2	0.00148762	A5	PPP4R3B
5.35486e-08	0.726251	0.415	0.241	0.00150252	A5	DNASE2
5.36632e-08	0.357125	0.438	0.267	0.00150574	A5	DNAJC10
5.37409e-08	0.18039	0.558	0.35	0.00150792	A5	PHC2
5.48179e-08	0.86567	0.23	0.109	0.00153814	A5	NAE1
5.52717e-08	0.612072	0.599	0.379	0.00155087	A5	MIDN
5.54988e-08	0.296738	0.369	0.209	0.00155724	A5	BIRC2
5.56329e-08	1.40313	0.309	0.159	0.001561	A5	ABHD13
5.57392e-08	0.88843	0.235	0.111	0.00156399	A5	LINC02482
5.58285e-08	0.101646	0.571	0.375	0.00156649	A5	HMGN2
5.62373e-08	0.257278	0.465	0.272	0.00157796	A5	ELP1
5.75153e-08	0.532701	0.3	0.154	0.00161382	A5	TMEM263
5.7708e-08	1.04608	0.548	0.347	0.00161923	A5	ADIPOR2
5.77619e-08	0.561636	0.452	0.27	0.00162074	A5	APH1A
5.77895e-08	0.73394	0.392	0.221	0.00162152	A5	MGST2
5.82687e-08	0.247325	0.203	0.088	0.00163496	A5	AKAP10
5.82825e-08	0.610097	0.161	0.064	0.00163535	A5	CDC14B
5.83167e-08	0.366576	0.327	0.177	0.00163631	A5	MAN1B1
5.87263e-08	1.47006	0.272	0.143	0.0016478	A5	CCDC92
5.93155e-08	0.613807	0.488	0.314	0.00166433	A5	HP1BP3
6.00272e-08	0.364027	0.378	0.213	0.0016843	A5	RPSA
6.05492e-08	0.386374	0.318	0.167	0.00169895	A5	AC084082.1
6.106e-08	0.265531	0.392	0.224	0.00171328	A5	CRYL1
6.16386e-08	0.936131	0.373	0.21	0.00172952	A5	AC099560.2
6.20903e-08	1.11528	0.267	0.132	0.00174219	A5	EML3
6.2257e-08	0.299323	0.848	0.683	0.00174687	A5	CTNNAL1
6.40676e-08	0.429923	0.364	0.201	0.00179767	A5	REV3L
6.42234e-08	0.134817	0.512	0.318	0.00180204	A5	CNIH1
6.45617e-08	0.725864	0.442	0.266	0.00181154	A5	ADAR
6.52185e-08	0.480969	0.581	0.384	0.00182996	A5	GABARAPL2
6.56432e-08	0.345585	0.373	0.205	0.00184188	A5	DYNC2LI1
6.63007e-08	0.384269	0.304	0.161	0.00186033	A5	RPS3AP6
6.6525e-08	0.858564	0.571	0.376	0.00186663	A5	PHGDH
6.65992e-08	0.454066	0.281	0.14	0.00186871	A5	TRPM4
6.69611e-08	0.440594	0.258	0.128	0.00187886	A5	ANKRD26
6.71635e-08	1.17492	0.226	0.103	0.00188454	A5	NNT-AS1
6.74541e-08	0.246699	0.3	0.157	0.0018927	A5	XPO7
6.76037e-08	0.762747	0.327	0.177	0.00189689	A5	CYFIP2
6.81783e-08	0.359595	0.295	0.155	0.00191301	A5	RAI14
6.829e-08	0.559399	0.429	0.261	0.00191615	A5	NUDT16L1
6.83111e-08	0.556239	0.332	0.182	0.00191674	A5	GNPDA1
6.84703e-08	0.903989	0.134	0.049	0.00192121	A5	ATXN3
6.97154e-08	0.283098	0.567	0.361	0.00195614	A5	ATP1B3
7.01087e-08	0.935562	0.263	0.131	0.00196718	A5	NAT10
7.03757e-08	0.281436	0.521	0.339	0.00197467	A5	FAM221A
7.14017e-08	1.24023	0.244	0.116	0.00200346	A5	ZNF134
7.18702e-08	0.422274	0.332	0.183	0.00201661	A5	ARHGAP21
7.19646e-08	1.95417	0.35	0.191	0.00201925	A5	ZMIZ2
7.19723e-08	0.628858	0.304	0.161	0.00201947	A5	LINC00645
7.29058e-08	1.23617	0.286	0.144	0.00204566	A5	PATL1
7.49691e-08	0.986737	0.447	0.264	0.00210356	A5	CXXC5
7.52376e-08	0.314708	0.839	0.632	0.00211109	A5	NDUFS6
7.60758e-08	0.704365	0.276	0.139	0.00213461	A5	POLR2J3
7.75596e-08	0.56228	0.24	0.112	0.00217624	A5	PRKAA1
7.77087e-08	1.04721	0.24	0.116	0.00218043	A5	RFK
7.80173e-08	1.48921	0.147	0.056	0.00218909	A5	TCHP
7.83019e-08	0.278682	0.65	0.461	0.00219707	A5	NELL2
7.83282e-08	0.343148	0.207	0.093	0.00219781	A5	CMYA5
8.07671e-08	0.676856	0.166	0.067	0.00226624	A5	NIF3L1
8.15072e-08	1.66928	0.479	0.299	0.00228701	A5	KIF13A
8.15329e-08	0.438333	0.392	0.227	0.00228773	A5	EIF5A
8.18391e-08	1.6575	0.23	0.111	0.00229632	A5	DCAF5
8.1919e-08	0.173506	0.267	0.133	0.00229856	A5	CDK5RAP3
8.26304e-08	1.6549	0.12	0.04	0.00231853	A5	TOM1L2
8.38389e-08	0.411544	0.323	0.17	0.00235244	A5	CHCHD6
8.49646e-08	0.164152	0.585	0.4	0.00238402	A5	SRP9
8.57027e-08	0.757526	0.3	0.158	0.00240473	A5	FOXN3
8.58446e-08	0.120157	0.235	0.107	0.00240871	A5	ITGB4
8.72815e-08	1.61171	0.198	0.089	0.00244903	A5	NELFB
8.77085e-08	0.708309	0.217	0.098	0.00246101	A5	MIOS
8.82109e-08	0.74141	0.175	0.074	0.00247511	A5	CLIP2
8.95107e-08	0.718822	0.419	0.242	0.00251158	A5	IDH3B
8.95586e-08	1.72523	0.101	0.032	0.00251292	A5	ZNF667
9.07169e-08	0.89183	0.659	0.435	0.00254543	A5	FASN
9.18411e-08	0.35507	0.309	0.161	0.00257697	A5	SSRP1
9.21449e-08	0.157818	0.373	0.211	0.00258549	A5	ADAM15
9.32037e-08	0.228392	0.309	0.166	0.0026152	A5	ZZEF1
9.59407e-08	0.730589	0.23	0.109	0.002692	A5	TENT5A
9.60758e-08	0.359524	0.212	0.097	0.00269579	A5	UPF1
9.79926e-08	0.581529	0.41	0.245	0.00274957	A5	PDLIM3
9.82718e-08	0.719225	0.433	0.267	0.00275741	A5	PHIP
9.90378e-08	0.596611	0.138	0.051	0.0027789	A5	ZNF528
1.00235e-07	0.353055	0.714	0.49	0.00281248	A5	TPGS2
1.00396e-07	0.51163	0.456	0.287	0.00281701	A5	CBX3
1.00633e-07	0.284656	0.521	0.327	0.00282365	A5	MAP7D1
1.00973e-07	3.39919	0.124	0.044	0.00283321	A5	AXIN1
1.01831e-07	0.412026	0.429	0.258	0.00285729	A5	IER3IP1
1.01923e-07	1.9465	0.447	0.269	0.00285986	A5	CDR2
1.0234e-07	0.525419	0.24	0.116	0.00287155	A5	DPP9
1.04053e-07	2.00616	0.332	0.177	0.00291964	A5	DMXL2
1.04196e-07	1.35883	0.134	0.049	0.00292363	A5	AC012467.2
1.04453e-07	0.170662	0.364	0.207	0.00293085	A5	DCAF7
1.0483e-07	1.09555	0.599	0.41	0.00294142	A5	RAB27A
1.07687e-07	1.3323	0.346	0.192	0.0030216	A5	SNHG14
1.0805e-07	1.73568	0.35	0.204	0.00303177	A5	KLHL3
1.08566e-07	0.790445	0.599	0.376	0.00304627	A5	NR1D1
1.10449e-07	0.652389	0.286	0.146	0.00309909	A5	ELK4
1.10521e-07	0.698107	0.258	0.13	0.00310112	A5	LETM1
1.10788e-07	0.358287	0.484	0.295	0.00310859	A5	NAA50
1.10899e-07	0.226514	0.677	0.463	0.00311173	A5	ATP5PB
1.12027e-07	1.00401	0.217	0.102	0.00314336	A5	ZFC3H1
1.12125e-07	1.15648	0.396	0.241	0.00314612	A5	WFS1
1.12546e-07	0.333205	0.696	0.476	0.00315792	A5	RAPGEF4
1.12803e-07	0.68367	0.631	0.416	0.00316514	A5	ZNF358
1.1404e-07	0.402125	0.3	0.157	0.00319986	A5	FLYWCH2
1.15314e-07	0.203837	0.106	0.034	0.0032356	A5	FGF12
1.1543e-07	1.05608	0.221	0.106	0.00323885	A5	ERGIC2
1.16788e-07	1.43488	0.171	0.072	0.00327695	A5	TPK1
1.18938e-07	0.420569	0.35	0.194	0.00333728	A5	UBE2G1
1.19512e-07	0.458186	0.272	0.139	0.00335339	A5	SNCA
1.20063e-07	0.897531	0.419	0.248	0.00336884	A5	CFL2
1.20381e-07	1.34639	0.35	0.183	0.00337776	A5	TCF7
1.20563e-07	0.226904	0.576	0.388	0.00338288	A5	ERH
1.20746e-07	0.329842	0.659	0.466	0.00338802	A5	ATP1B1
1.22101e-07	0.266991	0.71	0.478	0.00342603	A5	SCOC
1.22294e-07	0.102514	0.461	0.285	0.00343145	A5	ABHD3
1.23131e-07	0.681743	0.336	0.183	0.00345492	A5	COQ9
1.23427e-07	0.160526	0.567	0.38	0.00346323	A5	RAB5B
1.26478e-07	0.727999	0.677	0.497	0.00354884	A5	ABHD2
1.27303e-07	0.159629	0.977	0.858	0.00357201	A5	PRXL2A
1.27711e-07	0.782134	0.244	0.121	0.00358344	A5	SNAP29
1.27905e-07	1.15051	0.429	0.257	0.00358889	A5	BLVRA
1.28435e-07	0.976944	0.442	0.272	0.00360375	A5	TMEM191A
1.29319e-07	0.273765	0.475	0.306	0.00362858	A5	WDR1
1.29657e-07	0.359867	0.332	0.18	0.00363804	A5	RAB4A
1.29913e-07	0.545156	0.336	0.186	0.00364524	A5	SNHG16
1.30407e-07	0.741017	0.479	0.3	0.0036591	A5	MSI2
1.30826e-07	0.115882	0.382	0.222	0.00367085	A5	GNG12
1.32712e-07	1.424	0.267	0.135	0.00372377	A5	HINT3
1.33196e-07	2.22445	0.668	0.491	0.00373735	A5	SLCO1C1
1.37189e-07	0.279116	0.705	0.532	0.00384939	A5	RAB3IP
1.38214e-07	1.51896	0.267	0.137	0.00387815	A5	FAM120AOS
1.38924e-07	1.56871	0.263	0.133	0.00389805	A5	D2HGDH
1.39444e-07	1.16566	0.194	0.087	0.00391267	A5	AMOTL2
1.39516e-07	2.46725	0.134	0.05	0.00391469	A5	ELL
1.39964e-07	0.618398	0.323	0.177	0.00392724	A5	EBF4
1.40076e-07	1.17814	0.249	0.124	0.00393039	A5	PEX26
1.4158e-07	0.802728	0.129	0.048	0.00397259	A5	TRIM56
1.41965e-07	0.991086	0.696	0.482	0.0039834	A5	RPS21
1.43543e-07	0.329044	0.304	0.16	0.00402768	A5	FBXO3
1.44909e-07	0.671029	0.29	0.151	0.00406599	A5	MAP3K11
1.45925e-07	0.514368	0.41	0.243	0.00409451	A5	ANO10
1.46113e-07	1.49176	0.235	0.115	0.00409979	A5	C15orf61
1.4635e-07	0.934016	0.429	0.265	0.00410643	A5	SREBF1
1.47614e-07	1.83472	0.18	0.078	0.00414189	A5	STAT5B
1.47893e-07	0.330662	0.452	0.275	0.00414973	A5	RALY
1.48676e-07	0.213279	0.991	0.942	0.00417169	A5	ATP5ME
1.49245e-07	0.143259	0.406	0.24	0.00418767	A5	CNPY3
1.49298e-07	0.151196	0.318	0.169	0.00418914	A5	F2RL2
1.49695e-07	0.167281	0.35	0.196	0.0042003	A5	ZNF655
1.5083e-07	0.649203	0.465	0.283	0.00423215	A5	LDHA
1.51233e-07	0.216009	0.581	0.386	0.00424344	A5	HIST1H4C
1.51305e-07	0.152699	0.908	0.754	0.00424545	A5	LDHB
1.52112e-07	1.51612	0.318	0.177	0.00426812	A5	FNDC3A
1.53315e-07	0.605012	0.442	0.266	0.00430187	A5	MMADHC
1.53468e-07	0.211036	0.378	0.224	0.00430616	A5	USO1
1.54567e-07	0.518424	0.272	0.139	0.004337	A5	MTHFS
1.55219e-07	4.2124	0.101	0.032	0.00435528	A5	ZNF772
1.55699e-07	0.145138	0.47	0.283	0.00436877	A5	CDV3
1.59336e-07	0.962255	0.226	0.108	0.00447082	A5	CTC1
1.599e-07	0.515522	0.309	0.168	0.00448662	A5	HNF4A
1.61412e-07	2.43227	0.23	0.113	0.00452906	A5	UBE2W
1.62141e-07	0.512521	0.673	0.469	0.00454952	A5	SLC4A5
1.62256e-07	0.132808	0.447	0.273	0.00455275	A5	GOT1
1.64188e-07	0.185385	0.272	0.138	0.00460694	A5	DNAJB12
1.66094e-07	1.51923	0.124	0.045	0.00466044	A5	TXNIP
1.69067e-07	0.603165	0.894	0.817	0.00474384	A5	MT-ND3
1.70321e-07	0.784934	0.396	0.238	0.00477903	A5	HECTD1
1.71496e-07	1.63065	0.226	0.109	0.00481201	A5	HVCN1
1.72356e-07	1.97306	0.244	0.121	0.00483614	A5	PDE4B
1.75354e-07	1.36572	0.286	0.152	0.00492026	A5	CPSF6
1.75478e-07	0.363911	0.175	0.074	0.00492374	A5	PRKCD
1.77199e-07	0.58257	0.318	0.175	0.00497202	A5	HERC1
1.78318e-07	0.323202	0.35	0.2	0.00500341	A5	ADD1
1.78511e-07	0.465106	0.35	0.203	0.00500885	A5	TOLLIP
1.78794e-07	0.162782	0.221	0.106	0.00501679	A5	OFD1
1.79429e-07	1.44644	0.438	0.269	0.00503459	A5	SETD7
1.81573e-07	0.128966	0.705	0.5	0.00509476	A5	ERP29
1.83799e-07	0.925266	0.373	0.219	0.00515723	A5	CD99L2
1.83907e-07	0.831828	0.267	0.139	0.00516025	A5	AP2A2
1.84089e-07	0.805897	0.664	0.484	0.00516535	A5	HNRNPM
1.84431e-07	0.634578	0.608	0.417	0.00517494	A5	POLR2A
1.88292e-07	0.188073	0.751	0.553	0.00528327	A5	RHOA
1.88495e-07	2.76262	0.134	0.05	0.00528899	A5	AL031666.1
1.89273e-07	0.123241	0.664	0.45	0.00531082	A5	PPP2CA
1.89415e-07	0.726652	0.641	0.47	0.00531479	A5	CRIM1
1.91352e-07	0.35692	0.304	0.162	0.00536916	A5	SORL1
1.95242e-07	0.79517	0.355	0.201	0.0054783	A5	TEF
1.97985e-07	1.49959	0.253	0.124	0.00555527	A5	EIF3B
2.02031e-07	0.766117	0.244	0.121	0.00566878	A5	MON2
2.02339e-07	1.0056	0.23	0.11	0.00567744	A5	GLA
2.02745e-07	0.201245	0.392	0.23	0.00568883	A5	PSMC4
2.02967e-07	0.595587	0.968	0.856	0.00569504	A5	PSMB1
2.07335e-07	0.42555	0.341	0.188	0.0058176	A5	IQSEC3
2.10357e-07	1.02007	0.465	0.301	0.00590241	A5	TOB2
2.13981e-07	1.37736	0.447	0.277	0.0060041	A5	KANK1
2.14598e-07	0.179933	0.788	0.63	0.00602142	A5	RPS3A
2.15132e-07	1.85611	0.129	0.048	0.00603639	A5	CT62
2.21219e-07	0.229705	0.396	0.232	0.00620718	A5	LRPPRC
2.21393e-07	1.38224	0.29	0.152	0.00621206	A5	SLC35A5
2.22466e-07	1.19368	0.452	0.286	0.00624216	A5	PMP22
2.261e-07	0.516396	0.373	0.218	0.00634415	A5	DNAJA4
2.28492e-07	0.24573	0.341	0.189	0.00641126	A5	NCOA1
2.29643e-07	2.89235	0.189	0.083	0.00644356	A5	CROCCP2
2.33424e-07	0.303962	0.585	0.397	0.00654965	A5	DDX6
2.33641e-07	1.59209	0.263	0.133	0.00655572	A5	MARVELD1
2.34688e-07	0.670542	0.456	0.281	0.00658511	A5	AP1G1
2.35562e-07	0.283906	0.115	0.04	0.00660963	A5	CYP7B1
2.3688e-07	0.376714	0.429	0.263	0.00664661	A5	WDR13
2.3757e-07	0.220313	0.705	0.496	0.00666599	A5	RPS5
2.38425e-07	0.20467	0.654	0.441	0.00668997	A5	GTF3C6
2.38596e-07	0.837508	0.613	0.422	0.00669476	A5	KRT8
2.42737e-07	3.06351	0.221	0.109	0.00681095	A5	NUMB
2.42812e-07	1.29012	0.111	0.038	0.00681306	A5	ZNF44
2.43706e-07	1.21838	0.198	0.091	0.00683815	A5	AC005262.1
2.45681e-07	1.31528	0.447	0.275	0.00689355	A5	SRPRB
2.459e-07	0.501177	0.309	0.163	0.0068997	A5	CALM2P2
2.51334e-07	0.865989	0.498	0.318	0.00705217	A5	ZFYVE27
2.51986e-07	0.122623	0.498	0.318	0.00707048	A5	SEL1L3
2.5382e-07	0.443442	0.194	0.086	0.00712192	A5	NEPRO
2.54065e-07	0.13863	1	0.991	0.00712881	A5	RLBP1
2.56779e-07	0.429209	0.516	0.346	0.00720495	A5	DNAJC8
2.57549e-07	0.490675	0.636	0.453	0.00722656	A5	USP33
2.58648e-07	0.680806	0.465	0.305	0.00725742	A5	GTF2A2
2.60027e-07	0.860167	0.304	0.163	0.00729609	A5	UBN1
2.62214e-07	0.11071	0.972	0.862	0.00735747	A5	HSP90AB1
2.64099e-07	0.144385	0.664	0.462	0.00741036	A5	CCDC33
2.64943e-07	0.486752	0.281	0.145	0.00743405	A5	CLPTM1L
2.66489e-07	0.428287	0.207	0.096	0.00747741	A5	ANKRD13D
2.71643e-07	0.556463	0.323	0.179	0.00762204	A5	COMMD7
2.72143e-07	0.314608	0.217	0.101	0.00763607	A5	SRM
2.73254e-07	0.470782	0.576	0.392	0.00766724	A5	RAB6A
2.75518e-07	0.101062	0.945	0.808	0.00773076	A5	RDH10
2.80448e-07	0.354895	0.184	0.079	0.00786908	A5	AGO3
2.80629e-07	0.53848	0.147	0.059	0.00787418	A5	LGR4
2.84601e-07	0.619167	0.217	0.104	0.00798562	A5	VPS37C
2.85389e-07	0.441181	0.263	0.133	0.00800773	A5	AC148476.1
2.85921e-07	0.381316	0.171	0.072	0.00802265	A5	MRC2
2.90938e-07	0.717637	0.369	0.21	0.00816344	A5	HAGH
2.91748e-07	0.240191	0.355	0.202	0.00818615	A5	DPCD
2.93228e-07	0.133043	0.899	0.743	0.00822767	A5	NDUFA1
2.93943e-07	0.608307	0.281	0.149	0.00824774	A5	TMEM126A
2.95135e-07	1.04374	0.396	0.238	0.0082812	A5	ATG3
2.97403e-07	0.81635	0.359	0.211	0.00834483	A5	C1orf198
2.97678e-07	0.625229	0.396	0.242	0.00835255	A5	CMTM6
2.9798e-07	0.695372	0.424	0.27	0.00836103	A5	STRAP
3.03029e-07	0.821026	0.415	0.259	0.00850268	A5	ARL1
3.03404e-07	0.473292	0.461	0.284	0.00851321	A5	TMEM41B
3.03722e-07	0.796771	0.184	0.081	0.00852213	A5	MICU1
3.03797e-07	0.141522	0.894	0.734	0.00852424	A5	NDUFB1
3.07234e-07	0.948603	0.29	0.153	0.00862069	A5	CIC
3.08362e-07	0.405076	0.355	0.213	0.00865234	A5	SFT2D1
3.13794e-07	0.771413	0.594	0.398	0.00880476	A5	RPL22
3.14819e-07	0.965523	0.147	0.06	0.00883349	A5	SHPRH
3.22609e-07	1.39535	0.184	0.082	0.00905209	A5	ZFP90
3.23123e-07	1.61588	0.41	0.244	0.00906651	A5	RELA
3.23428e-07	0.768355	0.576	0.392	0.00907506	A5	TRAK1
3.25279e-07	1.13238	0.263	0.132	0.00912702	A5	LIMD1
3.2558e-07	1.11696	0.184	0.081	0.00913544	A5	CCDC93
3.26442e-07	0.177781	0.788	0.621	0.00915964	A5	ATRAID
3.30906e-07	1.17123	0.212	0.101	0.0092849	A5	ZCCHC8
3.31045e-07	0.447628	0.558	0.36	0.00928879	A5	RBBP6
3.36349e-07	1.14218	0.267	0.135	0.00943763	A5	NIPAL3
3.3807e-07	0.11308	0.286	0.153	0.00948592	A5	NUB1
3.3869e-07	0.17206	0.604	0.423	0.00950329	A5	SUMO3
3.40113e-07	0.466352	0.535	0.365	0.00954322	A5	PRRC2C
3.40473e-07	0.290529	0.18	0.079	0.00955333	A5	BCL2L2
3.40756e-07	1.50336	0.129	0.048	0.00956128	A5	NCOA5
3.41614e-07	0.122903	0.558	0.373	0.00958533	A5	ATRX
3.54923e-07	1.13697	0.438	0.271	0.00995878	A5	FGD5-AS1
3.55817e-07	0.556557	0.189	0.086	0.00998386	A5	SMURF1
3.57932e-07	0.232854	0.751	0.551	0.0100432	A5	RPL38
3.62062e-07	2.34474	0.419	0.25	0.0101591	A5	ARID1B
3.6224e-07	0.130505	0.59	0.415	0.0101641	A5	UBXN4
3.62483e-07	0.14711	0.392	0.224	0.0101709	A5	ECPAS
3.66141e-07	0.513865	0.364	0.214	0.0102735	A5	TMBIM1
3.6642e-07	0.285477	0.203	0.095	0.0102814	A5	AREL1
3.69558e-07	0.218451	0.613	0.41	0.0103694	A5	C14orf119
3.70784e-07	0.818283	0.373	0.218	0.0104038	A5	BOD1L1
3.72948e-07	0.123619	0.562	0.374	0.0104645	A5	PFKFB3
3.75317e-07	1.53011	0.249	0.126	0.010531	A5	GS1-124K5.4
3.83155e-07	0.218888	0.843	0.671	0.0107509	A5	CIRBP
3.85375e-07	0.50285	0.341	0.198	0.0108132	A5	COPB1
3.91386e-07	0.586517	0.281	0.147	0.0109819	A5	SMIM3
3.9229e-07	0.375693	0.355	0.207	0.0110073	A5	TM7SF3
3.92481e-07	0.241192	0.507	0.328	0.0110126	A5	MTCL1
3.92726e-07	0.497928	0.198	0.091	0.0110195	A5	WWC2
3.9529e-07	0.140156	0.24	0.12	0.0110914	A5	RAB40C
3.96166e-07	0.692266	0.221	0.109	0.011116	A5	THUMPD3-AS1
3.9806e-07	0.594583	0.286	0.147	0.0111692	A5	SELENOO
4.00305e-07	0.540366	0.839	0.676	0.0112321	A5	PSMB6
4.02973e-07	0.505746	0.35	0.204	0.011307	A5	SNRNP200
4.045e-07	0.804927	0.258	0.133	0.0113499	A5	PNMA1
4.07538e-07	1.78921	0.166	0.072	0.0114351	A5	BTBD17
4.09049e-07	0.630781	0.567	0.378	0.0114775	A5	ATP6V0A1
4.10558e-07	1.10363	0.415	0.25	0.0115198	A5	SDHD
4.10658e-07	3.81067	0.189	0.085	0.0115226	A5	AP5Z1
4.11745e-07	0.173708	0.304	0.168	0.0115532	A5	UBAP2
4.13461e-07	0.213264	0.631	0.422	0.0116013	A5	SET
4.14204e-07	0.101448	0.221	0.106	0.0116221	A5	RRM1
4.14389e-07	0.151293	0.599	0.415	0.0116273	A5	MESD
4.30326e-07	0.453487	0.396	0.241	0.0120745	A5	MT-TV
4.31573e-07	0.461318	0.401	0.244	0.0121095	A5	PAG1
4.40245e-07	0.511748	0.493	0.313	0.0123528	A5	IVNS1ABP
4.43514e-07	1.11555	0.267	0.137	0.0124446	A5	COA5
4.4371e-07	0.538991	0.447	0.289	0.0124501	A5	ZNF24
4.45541e-07	0.492735	0.539	0.354	0.0125014	A5	MIEN1
4.46644e-07	0.996488	0.373	0.216	0.0125324	A5	BORCS7
4.4755e-07	0.362795	0.235	0.117	0.0125578	A5	NHLRC2
4.49718e-07	0.218789	0.313	0.169	0.0126186	A5	VPS35
4.50299e-07	0.935901	0.387	0.239	0.0126349	A5	ZFR
4.51583e-07	0.556292	0.53	0.341	0.012671	A5	TMEM147
4.51802e-07	0.988495	0.166	0.073	0.0126771	A5	ABCC1
4.63507e-07	0.239682	0.585	0.392	0.0130056	A5	DDR2
4.6581e-07	0.268593	0.908	0.774	0.0130702	A5	ATP5MPL
4.72763e-07	0.177281	0.304	0.169	0.0132652	A5	PAK1
4.72848e-07	1.99054	0.272	0.144	0.0132676	A5	SUGP1
4.7573e-07	0.711886	0.475	0.311	0.0133485	A5	NFIB
4.83187e-07	0.495002	0.263	0.135	0.0135577	A5	PACSIN2
4.85272e-07	0.630912	0.309	0.172	0.0136163	A5	SYT11
4.87193e-07	1.08536	0.332	0.186	0.0136701	A5	CERS5
4.87563e-07	2.11522	0.226	0.109	0.0136805	A5	SPRYD4
4.88422e-07	0.894692	0.488	0.312	0.0137046	A5	NME4
4.90923e-07	1.36819	0.309	0.166	0.0137748	A5	B9D1
4.9432e-07	0.397441	0.341	0.197	0.0138701	A5	SEPHS2
4.95339e-07	0.519723	0.396	0.233	0.0138987	A5	MRPS23
4.96021e-07	1.47908	0.189	0.085	0.0139178	A5	CUL9
4.97573e-07	0.211813	0.668	0.467	0.0139614	A5	CLTRN
4.98303e-07	1.01793	0.502	0.316	0.0139819	A5	IDH1
4.98571e-07	1.63755	0.24	0.122	0.0139894	A5	DUSP23
5.04967e-07	0.466305	0.502	0.324	0.0141689	A5	SYF2
5.1107e-07	2.32934	0.387	0.233	0.0143401	A5	NKTR
5.12768e-07	1.11344	0.396	0.238	0.0143877	A5	PAWR
5.14707e-07	0.460651	0.535	0.353	0.0144422	A5	MYO6
5.2403e-07	1.79567	0.507	0.334	0.0147038	A5	BCAS2
5.30941e-07	0.742552	0.235	0.119	0.0148977	A5	NFATC1
5.31365e-07	1.7249	0.152	0.062	0.0149096	A5	KCNA5
5.31921e-07	0.626963	0.226	0.11	0.0149252	A5	METTL21A
5.34013e-07	0.570438	0.737	0.538	0.0149839	A5	ATP6V1F
5.4242e-07	0.494218	0.544	0.361	0.0152197	A5	C7orf50
5.45592e-07	0.381224	0.364	0.213	0.0153088	A5	ATP13A3
5.4927e-07	1.93558	0.161	0.069	0.015412	A5	C1orf35
5.53099e-07	0.101796	0.101	0.034	0.0155194	A5	TYR
5.53761e-07	1.30005	0.221	0.108	0.015538	A5	STK33
5.54047e-07	0.701997	0.447	0.277	0.015546	A5	TBPL1
5.56229e-07	1.93144	0.461	0.289	0.0156072	A5	GPRC5B
5.60601e-07	0.344511	0.12	0.045	0.0157299	A5	ZNF853
5.61174e-07	1.32897	0.304	0.169	0.015746	A5	PNPLA2
5.61179e-07	1.2962	0.253	0.128	0.0157461	A5	CLPTM1
5.63548e-07	2.02684	0.272	0.144	0.0158126	A5	LYST
5.66199e-07	0.52736	0.272	0.145	0.015887	A5	COBLL1
5.67231e-07	1.07031	0.313	0.175	0.0159159	A5	HEG1
5.67331e-07	0.252452	0.359	0.216	0.0159187	A5	SLU7
5.67612e-07	0.622522	0.369	0.209	0.0159266	A5	PLEKHA2
5.71398e-07	0.755986	0.29	0.158	0.0160328	A5	MPP5
5.78659e-07	0.259698	0.171	0.073	0.0162366	A5	USP24
5.82829e-07	0.224248	0.276	0.148	0.0163536	A5	COMMD8
5.83603e-07	1.09424	0.189	0.089	0.0163753	A5	RNF6
5.91116e-07	0.46186	0.157	0.067	0.0165861	A5	HAUS1
6.05273e-07	4.26858	0.124	0.047	0.0169833	A5	IFT80
6.07575e-07	0.10634	0.834	0.645	0.017048	A5	VEGFA
6.13704e-07	0.331874	0.369	0.218	0.0172199	A5	PARP1
6.14295e-07	0.992231	0.475	0.304	0.0172365	A5	SULT1A1
6.19957e-07	0.308021	0.498	0.313	0.0173954	A5	ZNHIT1
6.20915e-07	2.41916	0.235	0.114	0.0174223	A5	KIAA2026
6.27199e-07	0.601882	0.258	0.135	0.0175986	A5	SLC35E1
6.2761e-07	2.48945	0.23	0.116	0.0176101	A5	DENND5B
6.41837e-07	0.313804	0.3	0.167	0.0180093	A5	ADNP2
6.41876e-07	0.913357	0.226	0.112	0.0180104	A5	POLR3GL
6.4237e-07	0.216859	0.567	0.377	0.0180243	A5	AP3D1
6.50502e-07	1.53515	0.111	0.04	0.0182524	A5	NPFFR1
6.59398e-07	0.202745	0.53	0.342	0.018502	A5	SPOCK1
6.61778e-07	0.501801	0.111	0.039	0.0185688	A5	UBALD2
[truncated: 412 more rows]

## Sheet: S3
p_val	avg_log2FC	pct.1	pct.2	p_val_adj	cluster	surface protein
1.95908e-30	0.868949	0.567	0.387	3.01698e-28	A0	OLR1
1.39929e-08	1.24774	0.205	0.142	2.15491e-06	A0	ENTPD1
7.9852e-08	0.808922	0.365	0.302	1.22972e-05	A0	CCR6
6.89287e-07	0.199798	0.952	0.935	0.00010615	A0	CD82
3.46577e-05	0.229918	0.688	0.618	0.00533729	A0	CD74
0.000144984	0.255434	0.764	0.716	0.0223275	A0	CD200
0.000167604	1.53078	0.056	0.031	0.025811	A0	CD37
3.8258e-266	3.7104	0.682	0.108	5.89174e-264	A1	PTPRC
3.8258e-266	3.7104	0.682	0.108	5.89174e-264	A1	PTPRC.1
3.8258e-266	3.7104	0.682	0.108	5.89174e-264	A1	PTPRC.2
2.35583e-133	3.79492	0.379	0.055	3.62797e-131	A1	NCR1
7.59819e-56	1.60959	0.401	0.143	1.17012e-53	A1	CSF1R
1.00363e-35	0.717695	0.489	0.234	1.54559e-33	A1	ICOSLG
1.32471e-35	0.620456	0.542	0.273	2.04005e-33	A1	CCR6
1.65833e-33	0.543683	0.583	0.314	2.55382e-31	A1	IGHM
1.77852e-32	0.526418	0.785	0.511	2.73892e-30	A1	FCER2
2.10017e-32	0.648614	0.448	0.213	3.23427e-30	A1	KIR2DL1
2.18027e-30	0.53583	0.733	0.457	3.35762e-28	A1	CD163
2.67068e-25	0.3688	0.835	0.597	4.11285e-23	A1	CD74
1.43421e-24	0.883853	0.325	0.155	2.20869e-22	A1	CD38
2.13196e-24	0.306002	0.729	0.471	3.28321e-22	A1	CX3CR1
7.99732e-24	0.479828	0.64	0.405	1.23159e-21	A1	OLR1
1.0932e-23	0.590822	0.37	0.185	1.68353e-21	A1	CD109
1.19908e-18	0.303748	0.881	0.698	1.84658e-16	A1	CD200
1.86541e-17	0.700496	0.291	0.151	2.87273e-15	A1	TREM1
1.34901e-16	0.170532	0.98	0.931	2.07748e-14	A1	CD82
1.62821e-16	0.973613	0.24	0.119	2.50744e-14	A1	ADGRG1
1.95298e-16	0.488434	0.316	0.171	3.00759e-14	A1	CCR5
2.78267e-16	0.273298	0.898	0.78	4.28531e-14	A1	CD81
3.87239e-16	0.495249	0.542	0.367	5.96349e-14	A1	CD151
4.42407e-16	0.50581	0.323	0.178	6.81307e-14	A1	KLRK1
1.07917e-13	0.423482	0.346	0.207	1.66192e-11	A1	CD24
5.98826e-12	0.803727	0.191	0.098	9.22192e-10	A1	KLRG1
7.47855e-12	0.846255	0.194	0.1	1.1517e-09	A1	CD14
1.35354e-11	0.531538	0.191	0.097	2.08445e-09	A1	CD101
6.07708e-11	0.366526	0.617	0.476	9.35871e-09	A1	ICAM1
7.71005e-10	0.119366	0.419	0.281	1.18735e-07	A1	TFRC
8.09893e-10	0.656557	0.113	0.05	1.24723e-07	A1	CD5
8.8734e-09	0.51612	0.273	0.175	1.3665e-06	A1	TNFRSF4
1.82729e-05	0.303418	0.22	0.151	0.00281403	A1	ENTPD1
1.90294e-05	0.256387	0.369	0.285	0.00293053	A1	CD58
2.12931e-05	1.44035	0.056	0.026	0.00327914	A1	IL2RA
2.28258e-05	0.142114	0.843	0.763	0.00351517	A1	CD63
4.13586e-05	0.532484	0.179	0.121	0.00636923	A1	SIGLEC1
1.14235e-05	0.178135	0.441	0.342	0.00175921	A2	B3GAT1
9.57179e-198	2.18824	0.933	0.217	1.47406e-195	A3	CD58
1.11666e-168	2.97106	0.487	0.053	1.71965e-166	A3	PVR
1.56993e-137	1.71538	0.745	0.181	2.41769e-135	A3	CD47
1.50927e-109	2.56759	0.327	0.035	2.32427e-107	A3	ITGA1
9.9452e-86	2.5909	0.265	0.03	1.53156e-83	A3	CD55
3.67467e-80	1.42825	0.768	0.306	5.65899e-78	A3	B3GAT1
1.36217e-72	0.992071	0.972	0.827	2.09775e-70	A3	F3
1.22591e-70	0.871471	0.981	0.926	1.88789e-68	A3	ITGA6
5.36202e-68	1.12138	0.784	0.336	8.25751e-66	A3	NECTIN2
1.61669e-44	0.859815	0.418	0.135	2.48971e-42	A3	TNFRSF14
3.57783e-35	0.528345	0.726	0.358	5.50986e-33	A3	CD151
1.98392e-34	0.927389	0.436	0.174	3.05524e-32	A3	CXCR3
8.69259e-31	0.621671	0.905	0.631	1.33866e-28	A3	CD9
2.09442e-27	0.510224	0.879	0.557	3.2254e-25	A3	ITGB1
6.41505e-20	1.71937	0.135	0.035	9.87918e-18	A3	HLA
1.78061e-14	0.685542	0.339	0.178	2.74213e-12	A3	LAMP1
2.56463e-13	0.174513	0.738	0.472	3.94952e-11	A3	ICAM1
6.47634e-13	0.477764	0.476	0.285	9.97356e-11	A3	TFRC
3.16575e-12	0.832193	0.225	0.106	4.87525e-10	A3	CCR4
8.72109e-12	0.672512	0.195	0.087	1.34305e-09	A3	NCAM1
6.1919e-10	0.29695	0.311	0.176	9.53552e-08	A3	PDCD1
2.30531e-06	0.185398	0.912	0.761	0.000355018	A3	CD63
2.96894e-05	0.408213	0.063	0.026	0.00457217	A3	IFNGR1
4.33675e-05	0.670131	0.079	0.037	0.0066786	A3	CD79B
8.47094e-05	0.421558	0.09	0.045	0.0130453	A3	THBD
2.2132e-221	3.73494	0.94	0.149	3.40832e-219	A4	CCR5
1.49107e-11	1.20804	0.167	0.055	2.29624e-09	A4	TNFRSF9
2.19903e-11	1.1371	0.312	0.147	3.38651e-09	A4	CD28
1.22e-09	0.744791	0.675	0.499	1.8788e-07	A4	CD163
2.25789e-07	0.546226	0.692	0.555	3.47715e-05	A4	FCER2
2.45698e-07	1.58117	0.051	0.011	3.78375e-05	A4	NRP1
8.1379e-07	1.33716	0.103	0.037	0.000125324	A4	ITGB3
9.24615e-07	0.428671	0.821	0.727	0.000142391	A4	CD200
9.2469e-07	1.35898	0.171	0.08	0.000142402	A4	CTLA4
1.79406e-06	0.599417	0.577	0.441	0.000276285	A4	OLR1
3.57371e-06	2.4973	0.038	0.008	0.000550351	A4	CR1
7.0987e-06	0.939951	0.154	0.072	0.0010932	A4	ANPEP
8.711e-06	0.830875	0.239	0.135	0.00134149	A4	CLEC4C
9.68038e-06	1.13897	0.107	0.043	0.00149078	A4	CD226
1.09175e-05	2.17897	0.013	0.001	0.0016813	A4	SELL
1.22427e-05	1.21408	0.128	0.058	0.00188538	A4	HLA.1
2.06634e-05	0.920237	0.265	0.159	0.00318216	A4	SLAMF1
2.27679e-05	0.701734	0.312	0.198	0.00350626	A4	KLRK1
8.01125e-05	0.875495	0.12	0.056	0.0123373	A4	CD84
8.74361e-05	0.473116	0.628	0.513	0.0134652	A4	CX3CR1
0.000134643	0.403252	0.731	0.637	0.0207351	A4	CD74
0.000251216	0.524032	0.466	0.358	0.0386873	A4	IGHM
0.000263926	0.680686	0.192	0.112	0.0406446	A4	IL2RB
2.70639e-152	2.94935	1	0.264	4.16784e-150	A5	TFRC
0.000166728	0.340256	0.77	0.656	0.0256761	A5	CD9
1.43699e-123	2.80662	0.618	0.057	2.21296e-121	A6	ANPEP
9.04564e-114	2.49212	0.75	0.094	1.39303e-111	A6	CD14
9.12439e-112	2.55769	0.625	0.065	1.40516e-109	A6	FCER1A
5.23672e-103	2.72785	0.64	0.076	8.06454e-101	A6	CD83
5.39878e-102	2.23341	0.794	0.118	8.31413e-100	A6	ADGRG1
2.19684e-101	2.67679	0.566	0.059	3.38313e-99	A6	IL3RA
2.90315e-100	2.57676	0.632	0.076	4.47084e-98	A6	IGHE
9.18249e-98	2.06993	0.691	0.091	1.4141e-95	A6	SLAMF6
7.49697e-97	2.701	0.551	0.059	1.15453e-94	A6	TIGIT
2.35625e-96	2.08423	0.838	0.14	3.62862e-94	A6	SLAMF1
1.30765e-92	2.01725	0.691	0.096	2.01377e-90	A6	IL2RB
1.23072e-88	2.08024	0.721	0.11	1.89531e-86	A6	SIGLEC1
3.83811e-87	2.84479	0.412	0.035	5.9107e-85	A6	CCR2
3.21953e-86	2.58417	0.603	0.081	4.95807e-84	A6	NCAM1
6.52317e-84	2.06239	0.824	0.153	1.00457e-81	A6	TREM1
1.67624e-83	2.93285	0.412	0.037	2.58141e-81	A6	LAG3
2.23497e-83	2.51834	0.485	0.052	3.44185e-81	A6	ITGA2
5.50825e-83	3.12148	0.368	0.029	8.4827e-81	A6	CD79B
1.40313e-80	2.12596	0.757	0.135	2.16083e-78	A6	CD28
7.63643e-79	2.75041	0.449	0.047	1.17601e-76	A6	TNFRSF9
6.90489e-77	2.10058	0.816	0.168	1.06335e-74	A6	PDCD1
1.37327e-74	2.03099	0.699	0.121	2.11483e-72	A6	CLEC4C
1.61519e-74	1.83112	0.75	0.138	2.4874e-72	A6	FAS
4.38679e-73	1.70402	0.816	0.164	6.75565e-71	A6	CD38
3.28247e-71	2.36052	0.515	0.069	5.05501e-69	A6	CTLA4
1.60869e-70	1.86481	0.596	0.092	2.47739e-68	A6	IGKC
1.3847e-67	2.03705	0.779	0.171	2.13244e-65	A6	TNFRSF4
3.20868e-66	1.75795	0.816	0.182	4.94137e-64	A6	KLRK1
4.92956e-64	2.14198	0.412	0.049	7.59153e-62	A6	HLA.1
1.67032e-62	2.74728	0.309	0.028	2.5723e-60	A6	CD3D
4.18897e-62	4.45854	0.162	0.006	6.45101e-60	A6	KIR3DL1
1.24025e-60	1.99135	0.765	0.183	1.90998e-58	A6	CXCR3
1.89201e-60	2.39634	0.404	0.05	2.9137e-58	A6	CSF2RA
2.02356e-60	2.14276	0.574	0.103	3.11628e-58	A6	CCR4
4.9611e-57	1.81366	0.559	0.099	7.64009e-55	A6	KLRG1
4.10138e-56	1.64499	0.868	0.235	6.31613e-54	A6	KIR2DL1
1.78106e-54	2.15184	0.39	0.051	2.74283e-52	A6	CD40LG
7.3343e-53	2.70579	0.265	0.024	1.12948e-50	A6	ITGA4
5.45112e-52	1.77414	0.912	0.344	8.39473e-50	A6	IGHM
8.7209e-52	1.76542	0.713	0.177	1.34302e-49	A6	LAMP1
8.92786e-52	1.66232	0.868	0.261	1.37489e-49	A6	ICOSLG
1.15374e-50	1.70755	0.949	0.504	1.77676e-48	A6	CX3CR1
2.67317e-50	1.874	0.647	0.15	4.11669e-48	A6	TNFRSF14
1.59711e-49	1.40733	0.765	0.197	2.45955e-47	A6	PTPRC
1.59711e-49	1.40733	0.765	0.197	2.45955e-47	A6	PTPRC.1
1.59711e-49	1.40733	0.765	0.197	2.45955e-47	A6	PTPRC.2
2.40669e-49	1.45133	0.787	0.213	3.7063e-47	A6	CD24
1.46774e-47	1.3874	0.757	0.2	2.26031e-45	A6	CD109
6.2869e-47	2.69032	0.213	0.017	9.68183e-45	A6	SELPLG
3.2959e-45	2.42887	0.301	0.038	5.07568e-43	A6	CD226
1.88032e-43	3.24769	0.191	0.015	2.89569e-41	A6	SIGLEC7
7.29235e-43	2.13631	0.338	0.049	1.12302e-40	A6	CD84
9.49895e-43	1.31387	0.691	0.18	1.46284e-40	A6	CCR5
1.54879e-42	2.3346	0.309	0.042	2.38514e-40	A6	SELP
4.91125e-42	1.90904	0.39	0.066	7.56332e-40	A6	CD274
1.01704e-40	1.46891	0.603	0.147	1.56624e-38	A6	ENTPD1
9.44447e-39	1.56232	0.478	0.101	1.45445e-36	A6	CD101
1.08571e-38	1.39465	0.963	0.63	1.672e-36	A6	CD74
1.47036e-38	1.32543	0.956	0.549	2.26435e-36	A6	FCER2
1.82538e-38	2.5016	0.228	0.025	2.81109e-36	A6	LILRB1
9.11941e-38	1.29167	0.934	0.494	1.40439e-35	A6	CD163
3.58519e-37	2.39918	0.221	0.024	5.52119e-35	A6	IL2RA
4.46967e-36	1.32291	0.919	0.432	6.88329e-34	A6	OLR1
5.5538e-36	2.27876	0.287	0.043	8.55285e-34	A6	KLRF1
2.97148e-35	1.24863	0.838	0.304	4.57608e-33	A6	CCR6
4.96443e-32	1.77967	0.272	0.042	7.64523e-30	A6	LAIR1
6.70918e-30	1.23184	0.588	0.177	1.03321e-27	A6	CSF1R
5.42186e-29	1.00593	0.941	0.725	8.34966e-27	A6	CD200
1.27335e-25	1.08584	0.412	0.106	1.96096e-23	A6	NCR1
2.88421e-25	7.10567	0.037	0	4.44168e-23	A6	ITGB2
6.91453e-24	0.801038	0.978	0.796	1.06484e-21	A6	CD81
1.7506e-23	1.86732	0.206	0.033	2.69592e-21	A6	CD52
3.3582e-23	0.926127	0.706	0.285	5.17163e-21	A6	CD58
7.64742e-23	2.21638	0.206	0.035	1.1777e-20	A6	NT5E
7.38122e-22	2.21877	0.206	0.036	1.13671e-19	A6	CD27
2.9605e-21	2.01921	0.162	0.023	4.55917e-19	A6	CXCR5
5.37617e-20	0.798903	0.699	0.292	8.2793e-18	A6	TFRC
6.82508e-20	2.77613	0.118	0.013	1.05106e-17	A6	CD1C
1.92401e-14	1.79485	0.169	0.036	2.96298e-12	A6	ITGB3
5.21477e-13	0.805599	0.691	0.377	8.03074e-11	A6	NECTIN2
1.77933e-12	2.14401	0.14	0.029	2.74017e-10	A6	TCR-VA
2.42573e-12	0.492718	0.735	0.388	3.73562e-10	A6	CD151
2.38368e-11	3.69674	0.037	0.002	3.67087e-09	A6	ITGA2B
4.10022e-11	0.407841	1	0.938	6.31434e-09	A6	CD82
1.10934e-10	2.75889	0.125	0.028	1.70839e-08	A6	MCAM
1.16205e-10	1.57654	0.118	0.024	1.78955e-08	A6	CD40
2.61252e-10	2.61383	0.081	0.013	4.02328e-08	A6	HLA.2
4.13903e-10	2.61358	0.066	0.009	6.37411e-08	A6	CD99
5.43456e-10	1.37169	0.147	0.038	8.36922e-08	A6	IG-L
1.8444e-09	0.58757	0.904	0.774	2.84037e-07	A6	CD63
4.10614e-09	3.68714	0.037	0.003	6.32346e-07	A6	ITGAL
5.17804e-09	0.433245	0.868	0.584	7.97418e-07	A6	ITGB1
2.16804e-08	1.42503	0.154	0.046	3.33878e-06	A6	THBD
2.89397e-08	0.665143	0.588	0.351	4.45671e-06	A6	B3GAT1
5.16864e-08	2.58296	0.037	0.004	7.95971e-06	A6	IGHD
1.79756e-07	1.70261	0.059	0.01	2.76824e-05	A6	CD72
1.94404e-07	1.69551	0.081	0.017	2.99383e-05	A6	CD93
4.22817e-07	2.73144	0.051	0.008	6.51139e-05	A6	TCR-AB
1.27661e-06	1.72557	0.096	0.025	0.000196598	A6	CSF2RB
7.64473e-06	0.198684	0.75	0.493	0.00117729	A6	ICAM1
5.60933e-05	1.2937	0.154	0.066	0.00863836	A6	ITGA1
9.47739e-05	1.74128	0.051	0.012	0.0145952	A6	NRP1
0.000143076	0.277867	0.963	0.931	0.0220337	A6	ITGA6

## Sheet: S4
	go	clustree	parent	parentSimScore	score	size	term	parentTerm	cluster
GO:1901566	GO:1901566	1	GO:1901566	0.974	42	1703	organonitrogen compound biosynthetic process	organonitrogen compound biosynthetic process	1
GO:0071705	GO:0071705	2	GO:0071705	0.974	33	1993	nitrogen compound transport	nitrogen compound transport	1
GO:0055085	GO:0055085	2	GO:0071705	0.594	33	1529	transmembrane transport	nitrogen compound transport	1
GO:0006518	GO:0006518	1	GO:1901566	0.513	33	908	peptide metabolic process	organonitrogen compound biosynthetic process	1
GO:0046907	GO:0046907	2	GO:0071705	0.579	32	1546	intracellular transport	nitrogen compound transport	1
GO:0043604	GO:0043604	1	GO:1901566	0.393	32	870	amide biosynthetic process	organonitrogen compound biosynthetic process	1
GO:0043043	GO:0043043	1	GO:1901566	0.877	31	740	peptide biosynthetic process	organonitrogen compound biosynthetic process	1
GO:0045184	GO:0045184	2	GO:0071705	0.552	28	1652	establishment of protein localization	nitrogen compound transport	1
GO:0042127	GO:0042127	3	GO:0042127	0.976	27	1745	regulation of cell population proliferation	regulation of cell population proliferation	1
GO:0012501	GO:0012501	4	GO:0012501	0.973	26	1950	programmed cell death	programmed cell death	1
GO:0033554	GO:0033554	5	GO:0033554	0.971	25	1869	cellular response to stress	cellular response to stress	1
GO:0098660	GO:0098660	2	GO:0071705	0.549	24	866	inorganic ion transmembrane transport	nitrogen compound transport	1
GO:0006091	GO:0006091	6	GO:0006091	0.994	24	494	generation of precursor metabolites and energy	generation of precursor metabolites and energy	1
GO:0070727	GO:0070727	2	GO:0071705	0.548	23	1683	cellular macromolecule localization	nitrogen compound transport	1
GO:0022008	GO:0022008	7	GO:0022008	0.975	23	1631	neurogenesis	neurogenesis	1
GO:0002181	GO:0002181	1	GO:1901566	0.718	23	148	cytoplasmic translation	organonitrogen compound biosynthetic process	1
GO:0009628	GO:0009628	8	GO:0009628	0.989	22	1102	response to abiotic stimulus	response to abiotic stimulus	1
GO:0031399	GO:0031399	9	GO:0031399	0.986	21	1539	regulation of protein modification process	regulation of protein modification process	1
GO:0051248	GO:0051248	9	GO:0031399	0.788	21	1128	negative regulation of protein metabolic process	regulation of protein modification process	1
GO:0009057	GO:0009057	10	GO:0009057	0.983	20	1331	macromolecule catabolic process	macromolecule catabolic process	1
GO:0015980	GO:0015980	6	GO:0006091	0.957	20	321	energy derivation by oxidation of organic compounds	generation of precursor metabolites and energy	1
GO:0045333	GO:0045333	6	GO:0006091	0.932	20	231	cellular respiration	generation of precursor metabolites and energy	1
GO:0009060	GO:0009060	6	GO:0006091	0.916	20	187	aerobic respiration	generation of precursor metabolites and energy	1
GO:1901565	GO:1901565	10	GO:0009057	0.854	19	1338	organonitrogen compound catabolic process	macromolecule catabolic process	1
GO:0044092	GO:0044092	11	GO:0044092	0.993	19	1172	negative regulation of molecular function	negative regulation of molecular function	1
GO:0006119	GO:0006119	6	GO:0006091	0.882	19	139	oxidative phosphorylation	generation of precursor metabolites and energy	1
GO:0051130	GO:0051130	12	GO:0051130	0.989	18	1023	positive regulation of cellular component organization	positive regulation of cellular component organization	1
GO:0009894	GO:0009894	10	GO:0009057	0.747	18	980	regulation of catabolic process	macromolecule catabolic process	1
GO:0008284	GO:0008284	3	GO:0042127	0.895	17	959	positive regulation of cell population proliferation	regulation of cell population proliferation	1
GO:0006886	GO:0006886	2	GO:0071705	0.842	17	849	intracellular protein transport	nitrogen compound transport	1
GO:0022900	GO:0022900	6	GO:0006091	0.875	17	167	electron transport chain	generation of precursor metabolites and energy	1
GO:0043086	GO:0043086	11	GO:0044092	0.937	16	785	negative regulation of catalytic activity	negative regulation of molecular function	1
GO:0022904	GO:0022904	6	GO:0006091	0.856	16	113	respiratory electron transport chain	generation of precursor metabolites and energy	1
GO:0030001	GO:0030001	2	GO:0071705	0.555	15	888	metal ion transport	nitrogen compound transport	1
GO:1902600	GO:1902600	2	GO:0071705	0.426	15	153	proton transmembrane transport	nitrogen compound transport	1
GO:0007005	GO:0007005	12	GO:0051130	0.417	13	518	mitochondrion organization	positive regulation of cellular component organization	1
GO:0022613	GO:0022613	12	GO:0051130	0.401	12	454	ribonucleoprotein complex biogenesis	positive regulation of cellular component organization	1
GO:0010638	GO:0010638	12	GO:0051130	0.9	11	487	positive regulation of organelle organization	positive regulation of cellular component organization	1
GO:0070482	GO:0070482	8	GO:0009628	0.854	10	320	response to oxygen levels	response to abiotic stimulus	1
GO:0042254	GO:0042254	12	GO:0051130	0.385	10	303	ribosome biogenesis	positive regulation of cellular component organization	1
GO:0033108	GO:0033108	12	GO:0051130	0.347	9	94	mitochondrial respiratory chain complex assembly	positive regulation of cellular component organization	1
GO:0072331	GO:0072331	13	GO:0072331	0.998	8	171	signal transduction by p53 class mediator	signal transduction by p53 class mediator	1
GO:0032271	GO:0032271	12	GO:0051130	0.631	7	200	regulation of protein polymerization	positive regulation of cellular component organization	1
GO:0098739	GO:0098739	2	GO:0071705	0.452	7	182	import across plasma membrane	nitrogen compound transport	1
GO:1901796	GO:1901796	13	GO:0072331	0.95	6	103	regulation of signal transduction by p53 class mediator	signal transduction by p53 class mediator	1
GO:1903321	GO:1903321	9	GO:0031399	0.736	6	96	negative regulation of protein modification by small protein conjugation or removal	regulation of protein modification process	1
GO:0042255	GO:0042255	12	GO:0051130	0.325	6	62	ribosome assembly	positive regulation of cellular component organization	1
GO:0009142	GO:0009142	14	GO:0009142	0.999	5	85	nucleoside triphosphate biosynthetic process	nucleoside triphosphate biosynthetic process	1
GO:0009201	GO:0009201	14	GO:0009142	0.995	5	74	ribonucleoside triphosphate biosynthetic process	nucleoside triphosphate biosynthetic process	1
GO:0042274	GO:0042274	12	GO:0051130	0.344	5	73	ribosomal small subunit biogenesis	positive regulation of cellular component organization	1
GO:0009583	GO:0009583	8	GO:0009628	0.752	5	66	detection of light stimulus	response to abiotic stimulus	1
GO:0032527	GO:0032527	2	GO:0071705	0.624	5	50	protein exit from endoplasmic reticulum	nitrogen compound transport	1
GO:0007602	GO:0007602	8	GO:0009628	0.722	5	48	phototransduction	response to abiotic stimulus	1
GO:1904666	GO:1904666	11	GO:0044092	0.526	5	24	regulation of ubiquitin protein ligase activity	negative regulation of molecular function	1
GO:1904667	GO:1904667	11	GO:0044092	0.67	5	12	negative regulation of ubiquitin protein ligase activity	negative regulation of molecular function	1
GO:0031328	GO:0031328	1	GO:0031328	0.965	78	1966	positive regulation of cellular biosynthetic process	positive regulation of cellular biosynthetic process	2
GO:00125011	GO:0012501	2	GO:0012501	0.973	77	1950	programmed cell death	programmed cell death	2
GO:00335541	GO:0033554	3	GO:0033554	0.971	76	1869	cellular response to stress	cellular response to stress	2
GO:0009890	GO:0009890	1	GO:0031328	0.629	76	1693	negative regulation of biosynthetic process	positive regulation of cellular biosynthetic process	2
GO:0007049	GO:0007049	4	GO:0007049	0.974	65	1779	cell cycle	cell cycle	2
GO:00717051	GO:0071705	5	GO:0071705	0.974	64	1993	nitrogen compound transport	nitrogen compound transport	2
GO:00421271	GO:0042127	6	GO:0042127	0.976	63	1745	regulation of cell population proliferation	regulation of cell population proliferation	2
GO:0009888	GO:0009888	7	GO:0009888	0.969	60	1916	tissue development	tissue development	2
GO:0016310	GO:0016310	8	GO:0016310	0.98	58	1855	phosphorylation	phosphorylation	2
GO:0044281	GO:0044281	9	GO:0044281	0.968	58	1771	small molecule metabolic process	small molecule metabolic process	2
GO:00451841	GO:0045184	10	GO:0045184	0.984	57	1652	establishment of protein localization	establishment of protein localization	2
GO:0045595	GO:0045595	11	GO:0045595	0.982	57	1565	regulation of cell differentiation	regulation of cell differentiation	2
GO:0042592	GO:0042592	12	GO:0042592	0.98	56	1810	homeostatic process	homeostatic process	2
GO:0009719	GO:0009719	13	GO:0009719	0.979	55	1597	response to endogenous stimulus	response to endogenous stimulus	2
GO:00313991	GO:0031399	14	GO:0031399	0.986	55	1539	regulation of protein modification process	regulation of protein modification process	2
GO:00707271	GO:0070727	10	GO:0045184	0.908	54	1683	cellular macromolecule localization	establishment of protein localization	2
GO:00469071	GO:0046907	10	GO:0045184	0.717	54	1546	intracellular transport	establishment of protein localization	2
GO:0051049	GO:0051049	10	GO:0045184	0.538	53	1749	regulation of transport	establishment of protein localization	2
GO:1902531	GO:1902531	15	GO:1902531	0.98	52	1725	regulation of intracellular signal transduction	regulation of intracellular signal transduction	2
GO:0048585	GO:0048585	16	GO:0048585	0.979	51	1664	negative regulation of response to stimulus	negative regulation of response to stimulus	2
GO:0006629	GO:0006629	17	GO:0006629	0.975	51	1388	lipid metabolic process	lipid metabolic process	2
GO:00090571	GO:0009057	18	GO:0009057	0.983	51	1331	macromolecule catabolic process	macromolecule catabolic process	2
GO:0051174	GO:0051174	8	GO:0016310	0.767	50	1400	regulation of phosphorus metabolic process	phosphorylation	2
GO:0023057	GO:0023057	15	GO:1902531	0.719	50	1384	negative regulation of signaling	regulation of intracellular signal transduction	2
GO:0080134	GO:0080134	16	GO:0048585	0.65	49	1364	regulation of response to stress	negative regulation of response to stimulus	2
GO:0006508	GO:0006508	14	GO:0031399	0.566	48	1790	proteolysis	regulation of protein modification process	2
GO:0000003	GO:0000003	19	GO:0000003	0.981	48	1514	reproduction	reproduction	2
GO:0051247	GO:0051247	14	GO:0031399	0.813	47	1488	positive regulation of protein metabolic process	regulation of protein modification process	2
GO:00512481	GO:0051248	14	GO:0031399	0.788	47	1128	negative regulation of protein metabolic process	regulation of protein modification process	2
GO:1901698	GO:1901698	20	GO:1901698	0.988	47	1108	response to nitrogen compound	response to nitrogen compound	2
GO:0040011	GO:0040011	21	GO:0040011	0.984	46	1921	locomotion	locomotion	2
GO:2000026	GO:2000026	11	GO:0045595	0.808	46	1394	regulation of multicellular organismal development	regulation of cell differentiation	2
GO:19015651	GO:1901565	18	GO:0009057	0.854	46	1338	organonitrogen compound catabolic process	macromolecule catabolic process	2
GO:0071495	GO:0071495	13	GO:0009719	0.957	45	1355	cellular response to endogenous stimulus	response to endogenous stimulus	2
GO:0051726	GO:0051726	4	GO:0007049	0.881	45	1068	regulation of cell cycle	cell cycle	2
GO:00096281	GO:0009628	22	GO:0009628	0.989	44	1102	response to abiotic stimulus	response to abiotic stimulus	2
GO:0072359	GO:0072359	23	GO:0072359	0.98	42	1199	circulatory system development	circulatory system development	2
GO:0023056	GO:0023056	15	GO:1902531	0.739	41	1713	positive regulation of signaling	regulation of intracellular signal transduction	2
GO:00220081	GO:0022008	24	GO:0022008	0.975	41	1631	neurogenesis	neurogenesis	2
GO:0044093	GO:0044093	25	GO:0044093	0.987	41	1523	positive regulation of molecular function	positive regulation of molecular function	2
GO:0030163	GO:0030163	18	GO:0009057	0.935	41	977	protein catabolic process	macromolecule catabolic process	2
GO:0051094	GO:0051094	11	GO:0045595	0.804	40	1320	positive regulation of developmental process	regulation of cell differentiation	2
GO:0001932	GO:0001932	8	GO:0016310	0.898	40	1104	regulation of protein phosphorylation	phosphorylation	2
GO:0044255	GO:0044255	17	GO:0006629	0.929	40	1007	cellular lipid metabolic process	lipid metabolic process	2
GO:00068861	GO:0006886	10	GO:0045184	0.912	40	849	intracellular protein transport	establishment of protein localization	2
GO:0016477	GO:0016477	26	GO:0016477	0.98	39	1556	cell migration	cell migration	2
GO:0051240	GO:0051240	27	GO:0051240	0.977	39	1470	positive regulation of multicellular organismal process	positive regulation of multicellular organismal process	2
GO:0002682	GO:0002682	28	GO:0002682	0.976	39	1435	regulation of immune system process	regulation of immune system process	2
GO:0051093	GO:0051093	11	GO:0045595	0.763	39	957	negative regulation of developmental process	regulation of cell differentiation	2
GO:0040007	GO:0040007	29	GO:0040007	0.992	39	950	growth	growth	2
GO:00440921	GO:0044092	25	GO:0044093	0.79	38	1172	negative regulation of molecular function	positive regulation of molecular function	2
GO:0001775	GO:0001775	30	GO:0001775	0.984	38	1095	cell activation	cell activation	2
GO:0014070	GO:0014070	20	GO:1901698	0.562	38	901	response to organic cyclic compound	response to nitrogen compound	2
GO:0051338	GO:0051338	25	GO:0044093	0.777	38	888	regulation of transferase activity	positive regulation of molecular function	2
GO:0008610	GO:0008610	17	GO:0006629	0.864	38	706	lipid biosynthetic process	lipid metabolic process	2
GO:0044419	GO:0044419	31	GO:0044419	0.972	37	1649	biological process involved in interspecies interaction between organisms	biological process involved in interspecies interaction between organisms	2
GO:0010628	GO:0010628	1	GO:0031328	0.854	37	1147	positive regulation of gene expression	positive regulation of cellular biosynthetic process	2
GO:0044283	GO:0044283	9	GO:0044281	0.795	37	565	small molecule biosynthetic process	small molecule metabolic process	2
GO:19015661	GO:1901566	14	GO:0031399	0.518	36	1703	organonitrogen compound biosynthetic process	regulation of protein modification process	2
GO:0048646	GO:0048646	32	GO:0048646	0.986	36	1209	anatomical structure formation involved in morphogenesis	anatomical structure formation involved in morphogenesis	2
GO:00098941	GO:0009894	18	GO:0009057	0.747	36	980	regulation of catabolic process	macromolecule catabolic process	2
GO:0006082	GO:0006082	9	GO:0044281	0.874	36	964	organic acid metabolic process	small molecule metabolic process	2
GO:0033993	GO:0033993	20	GO:1901698	0.564	36	887	response to lipid	response to nitrogen compound	2
GO:0033365	GO:0033365	10	GO:0045184	0.802	36	872	protein localization to organelle	establishment of protein localization	2
GO:0009725	GO:0009725	13	GO:0009719	0.879	36	842	response to hormone	response to endogenous stimulus	2
GO:0030182	GO:0030182	24	GO:0022008	0.937	35	1356	neuron differentiation	neurogenesis	2
GO:0070647	GO:0070647	14	GO:0031399	0.702	35	1026	protein modification by small protein conjugation or removal	regulation of protein modification process	2
GO:0003006	GO:0003006	19	GO:0000003	0.912	35	1010	developmental process involved in reproduction	reproduction	2
GO:0008285	GO:0008285	6	GO:0042127	0.85	35	785	negative regulation of cell population proliferation	regulation of cell population proliferation	2
GO:0051241	GO:0051241	27	GO:0051240	0.705	34	1124	negative regulation of multicellular organismal process	positive regulation of multicellular organismal process	2
GO:0002520	GO:0002520	28	GO:0002682	0.553	34	965	immune system development	regulation of immune system process	2
GO:0034097	GO:0034097	20	GO:1901698	0.578	34	914	response to cytokine	response to nitrogen compound	2
GO:0032446	GO:0032446	14	GO:0031399	0.688	34	873	protein modification by small protein conjugation	regulation of protein modification process	2
GO:0006952	GO:0006952	33	GO:0006952	0.972	33	1739	defense response	defense response	2
GO:0048878	GO:0048878	12	GO:0042592	0.922	33	1208	chemical homeostasis	homeostatic process	2
GO:0045596	GO:0045596	11	GO:0045595	0.869	33	686	negative regulation of cell differentiation	regulation of cell differentiation	2
GO:0060429	GO:0060429	7	GO:0009888	0.887	32	1149	epithelium development	tissue development	2
GO:0032880	GO:0032880	10	GO:0045184	0.78	32	831	regulation of protein localization	establishment of protein localization	2
GO:0022402	GO:0022402	4	GO:0007049	0.933	31	1224	cell cycle process	cell cycle	2
GO:0043085	GO:0043085	25	GO:0044093	0.945	31	1139	positive regulation of catalytic activity	positive regulation of molecular function	2
GO:0035295	GO:0035295	34	GO:0035295	0.984	31	1127	tube development	tube development	2
GO:0000278	GO:0000278	4	GO:0007049	0.871	31	900	mitotic cell cycle	cell cycle	2
GO:0045597	GO:0045597	11	GO:0045595	0.899	31	867	positive regulation of cell differentiation	regulation of cell differentiation	2
GO:0032787	GO:0032787	9	GO:0044281	0.819	31	602	monocarboxylic acid metabolic process	small molecule metabolic process	2
GO:0030030	GO:0030030	6	GO:0042127	0.782	30	1551	cell projection organization	regulation of cell population proliferation	2
GO:0031401	GO:0031401	14	GO:0031399	0.927	30	987	positive regulation of protein modification process	regulation of protein modification process	2
GO:0001944	GO:0001944	23	GO:0072359	0.902	30	819	vasculature development	circulatory system development	2
GO:0080135	GO:0080135	16	GO:0048585	0.577	30	695	regulation of cellular response to stress	negative regulation of response to stimulus	2
GO:0010629	GO:0010629	1	GO:0031328	0.587	29	1530	negative regulation of gene expression	positive regulation of cellular biosynthetic process	2
GO:00082841	GO:0008284	6	GO:0042127	0.895	29	959	positive regulation of cell population proliferation	regulation of cell population proliferation	2
GO:0040008	GO:0040008	29	GO:0040007	0.94	29	663	regulation of growth	growth	2
GO:0045859	GO:0045859	25	GO:0044093	0.75	29	649	regulation of protein kinase activity	positive regulation of molecular function	2
GO:0097190	GO:0097190	2	GO:0012501	0.818	29	588	apoptotic signaling pathway	programmed cell death	2
GO:00550851	GO:0055085	35	GO:0055085	0.977	28	1529	transmembrane transport	transmembrane transport	2
GO:0007010	GO:0007010	36	GO:0007010	0.98	28	1468	cytoskeleton organization	cytoskeleton organization	2
GO:0035239	GO:0035239	34	GO:0035295	0.948	28	937	tube morphogenesis	tube development	2
GO:0048666	GO:0048666	24	GO:0022008	0.9	27	1098	neuron development	neurogenesis	2
GO:0009790	GO:0009790	23	GO:0072359	0.489	27	1090	embryo development	circulatory system development	2
GO:0009887	GO:0009887	32	GO:0048646	0.697	27	1037	animal organ morphogenesis	anatomical structure formation involved in morphogenesis	2
GO:0051336	GO:0051336	25	GO:0044093	0.783	27	1009	regulation of hydrolase activity	positive regulation of molecular function	2
GO:1902533	GO:1902533	15	GO:1902531	0.907	27	985	positive regulation of intracellular signal transduction	regulation of intracellular signal transduction	2
GO:0061061	GO:0061061	37	GO:0061061	0.993	27	645	muscle structure development	muscle structure development	2
GO:0071396	GO:0071396	20	GO:1901698	0.534	27	581	cellular response to lipid	response to nitrogen compound	2
GO:0007417	GO:0007417	24	GO:0022008	0.753	26	1027	central nervous system development	neurogenesis	2
GO:0051050	GO:0051050	10	GO:0045184	0.484	26	891	positive regulation of transport	establishment of protein localization	2
GO:00430861	GO:0043086	25	GO:0044093	0.744	26	785	negative regulation of catalytic activity	positive regulation of molecular function	2
GO:0031400	GO:0031400	14	GO:0031399	0.86	26	520	negative regulation of protein modification process	regulation of protein modification process	2
GO:0072594	GO:0072594	10	GO:0045184	0.854	26	429	establishment of protein localization to organelle	establishment of protein localization	2
GO:0046903	GO:0046903	38	GO:0046903	0.989	25	930	secretion	secretion	2
GO:0032504	GO:0032504	19	GO:0000003	0.895	25	887	multicellular organism reproduction	reproduction	2
GO:0060341	GO:0060341	10	GO:0045184	0.651	25	799	regulation of cellular localization	establishment of protein localization	2
GO:0048514	GO:0048514	23	GO:0072359	0.876	25	701	blood vessel morphogenesis	circulatory system development	2
GO:0032870	GO:0032870	13	GO:0009719	0.841	25	583	cellular response to hormone stimulus	response to endogenous stimulus	2
GO:0071407	GO:0071407	20	GO:1901698	0.529	25	576	cellular response to organic cyclic compound	response to nitrogen compound	2
GO:0010498	GO:0010498	18	GO:0009057	0.867	25	494	proteasomal protein catabolic process	macromolecule catabolic process	2
GO:0022603	GO:0022603	11	GO:0045595	0.755	24	976	regulation of anatomical structure morphogenesis	regulation of cell differentiation	2
GO:0019637	GO:0019637	8	GO:0016310	0.772	24	936	organophosphate metabolic process	phosphorylation	2
GO:0002684	GO:0002684	28	GO:0002682	0.923	24	917	positive regulation of immune system process	regulation of immune system process	2
GO:0030162	GO:0030162	14	GO:0031399	0.738	24	745	regulation of proteolysis	regulation of protein modification process	2
GO:1903047	GO:1903047	4	GO:0007049	0.851	24	745	mitotic cell cycle process	cell cycle	2
GO:1901699	GO:1901699	20	GO:1901698	0.924	24	698	cellular response to nitrogen compound	response to nitrogen compound	2
GO:0010563	GO:0010563	8	GO:0016310	0.66	24	442	negative regulation of phosphorus metabolic process	phosphorylation	2
GO:0006631	GO:0006631	9	GO:0044281	0.777	24	395	fatty acid metabolic process	small molecule metabolic process	2
GO:0035966	GO:0035966	20	GO:1901698	0.474	24	158	response to topologically incorrect protein	response to nitrogen compound	2
GO:0044087	GO:0044087	39	GO:0044087	0.99	23	980	regulation of cellular component biogenesis	regulation of cellular component biogenesis	2
GO:0140352	GO:0140352	38	GO:0046903	0.488	23	858	export from cell	secretion	2
GO:0001816	GO:0001816	40	GO:0001816	0.986	23	828	cytokine production	cytokine production	2
GO:0046649	GO:0046649	30	GO:0001775	0.949	23	792	lymphocyte activation	cell activation	2
GO:0051129	GO:0051129	41	GO:0051129	0.994	23	699	negative regulation of cellular component organization	negative regulation of cellular component organization	2
GO:0002521	GO:0002521	42	GO:0002521	0.993	23	553	leukocyte differentiation	leukocyte differentiation	2
GO:0070201	GO:0070201	10	GO:0045184	0.848	23	519	regulation of establishment of protein localization	establishment of protein localization	2
GO:0009896	GO:0009896	18	GO:0009057	0.693	23	513	positive regulation of catabolic process	macromolecule catabolic process	2
GO:1901652	GO:1901652	20	GO:1901698	0.888	23	494	response to peptide	response to nitrogen compound	2
GO:0032101	GO:0032101	16	GO:0048585	0.63	22	978	regulation of response to external stimulus	negative regulation of response to stimulus	2
GO:0019725	GO:0019725	12	GO:0042592	0.891	22	912	cellular homeostasis	homeostatic process	2
GO:0010562	GO:0010562	8	GO:0016310	0.721	22	887	positive regulation of phosphorus metabolic process	phosphorylation	2
GO:1901615	GO:1901615	43	GO:1901615	0.993	22	551	organic hydroxy compound metabolic process	organic hydroxy compound metabolic process	2
GO:0010035	GO:0010035	44	GO:0010035	0.995	22	538	response to inorganic substance	response to inorganic substance	2
GO:0016049	GO:0016049	29	GO:0040007	0.924	22	487	cell growth	growth	2
GO:0001503	GO:0001503	45	GO:0001503	0.996	22	419	ossification	ossification	2
GO:0043434	GO:0043434	20	GO:1901698	0.873	22	404	response to peptide hormone	response to nitrogen compound	2
GO:0042326	GO:0042326	8	GO:0016310	0.785	22	383	negative regulation of phosphorylation	phosphorylation	2
GO:0000902	GO:0000902	32	GO:0048646	0.664	21	1004	cell morphogenesis	anatomical structure formation involved in morphogenesis	2
GO:00436041	GO:0043604	46	GO:0043604	0.987	21	870	amide biosynthetic process	amide biosynthetic process	2
GO:0061024	GO:0061024	41	GO:0051129	0.404	21	817	membrane organization	negative regulation of cellular component organization	2
GO:0007276	GO:0007276	19	GO:0000003	0.875	21	736	gamete generation	reproduction	2
GO:0070848	GO:0070848	13	GO:0009719	0.876	21	719	response to growth factor	response to endogenous stimulus	2
GO:0061458	GO:0061458	23	GO:0072359	0.469	21	437	reproductive system development	circulatory system development	2
GO:0062012	GO:0062012	9	GO:0044281	0.728	21	342	regulation of small molecule metabolic process	small molecule metabolic process	2
GO:0048511	GO:0048511	47	GO:0048511	0.997	21	298	rhythmic process	rhythmic process	2
GO:0034976	GO:0034976	3	GO:0033554	0.76	21	256	response to endoplasmic reticulum stress	cellular response to stress	2
GO:0045444	GO:0045444	42	GO:0002521	0.447	21	238	fat cell differentiation	leukocyte differentiation	2
GO:1901135	GO:1901135	48	GO:1901135	0.985	20	1026	carbohydrate derivative metabolic process	carbohydrate derivative metabolic process	2
GO:00065181	GO:0006518	46	GO:0043604	0.927	20	908	peptide metabolic process	amide biosynthetic process	2
GO:0006954	GO:0006954	33	GO:0006952	0.835	20	815	inflammatory response	defense response	2
GO:0097435	GO:0097435	49	GO:0097435	0.991	20	769	supramolecular fiber organization	supramolecular fiber organization	2
GO:0007610	GO:0007610	50	GO:0007610	0.993	20	597	behavior	behavior	2
GO:0007507	GO:0007507	23	GO:0072359	0.902	20	595	heart development	circulatory system development	2
GO:1902532	GO:1902532	15	GO:1902531	0.843	20	542	negative regulation of intracellular signal transduction	regulation of intracellular signal transduction	2
GO:0009991	GO:0009991	51	GO:0009991	0.995	20	479	response to extracellular stimulus	response to extracellular stimulus	2
GO:0019216	GO:0019216	17	GO:0006629	0.765	20	339	regulation of lipid metabolic process	lipid metabolic process	2
GO:0016053	GO:0016053	9	GO:0044281	0.742	20	318	organic acid biosynthetic process	small molecule metabolic process	2
GO:0006457	GO:0006457	52	GO:0006457	0.998	20	211	protein folding	protein folding	2
GO:0060322	GO:0060322	53	GO:0060322	0.991	19	795	head development	head development	2
GO:0030155	GO:0030155	54	GO:0030155	0.992	19	762	regulation of cell adhesion	regulation of cell adhesion	2
GO:0051046	GO:0051046	38	GO:0046903	0.925	19	609	regulation of secretion	secretion	2
GO:0040017	GO:0040017	21	GO:0040011	0.884	19	598	positive regulation of locomotion	locomotion	2
GO:0051051	GO:0051051	10	GO:0045184	0.454	19	466	negative regulation of transport	establishment of protein localization	2
GO:1903131	GO:1903131	42	GO:0002521	0.964	19	434	mononuclear cell differentiation	leukocyte differentiation	2
GO:0042176	GO:0042176	18	GO:0009057	0.807	19	395	regulation of protein catabolic process	macromolecule catabolic process	2
GO:2001233	GO:2001233	2	GO:0012501	0.757	19	367	regulation of apoptotic signaling pathway	programmed cell death	2
GO:0008202	GO:0008202	17	GO:0006629	0.788	19	323	steroid metabolic process	lipid metabolic process	2
GO:0001934	GO:0001934	8	GO:0016310	0.849	18	726	positive regulation of protein phosphorylation	phosphorylation	2
GO:0030855	GO:0030855	7	GO:0009888	0.799	18	670	epithelial cell differentiation	tissue development	2
GO:0048729	GO:0048729	7	GO:0009888	0.81	18	625	tissue morphogenesis	tissue development	2
GO:0009611	GO:0009611	33	GO:0006952	0.57	18	561	response to wounding	defense response	2
GO:0051348	GO:0051348	25	GO:0044093	0.69	18	272	negative regulation of transferase activity	positive regulation of molecular function	2
GO:0045926	GO:0045926	29	GO:0040007	0.857	18	245	negative regulation of growth	growth	2
GO:0099536	GO:0099536	55	GO:0099536	0.99	17	741	synaptic signaling	synaptic signaling	2
GO:0010564	GO:0010564	4	GO:0007049	0.84	17	688	regulation of cell cycle process	cell cycle	2
GO:0034330	GO:0034330	41	GO:0051129	0.402	17	687	cell junction organization	negative regulation of cellular component organization	2
GO:0009792	GO:0009792	23	GO:0072359	0.444	17	662	embryo development ending in birth or egg hatching	circulatory system development	2
GO:0051668	GO:0051668	10	GO:0045184	0.638	17	652	localization within membrane	establishment of protein localization	2
GO:0031347	GO:0031347	16	GO:0048585	0.605	17	650	regulation of defense response	negative regulation of response to stimulus	2
GO:0048589	GO:0048589	29	GO:0040007	0.96	17	639	developmental growth	growth	2
GO:0005975	GO:0005975	56	GO:0005975	0.993	17	597	carbohydrate metabolic process	carbohydrate metabolic process	2
GO:0051347	GO:0051347	25	GO:0044093	0.86	17	563	positive regulation of transferase activity	positive regulation of molecular function	2
GO:0090407	GO:0090407	8	GO:0016310	0.716	17	554	organophosphate biosynthetic process	phosphorylation	2
GO:0002009	GO:0002009	7	GO:0009888	0.784	17	513	morphogenesis of an epithelium	tissue development	2
GO:0007346	GO:0007346	4	GO:0007049	0.791	17	480	regulation of mitotic cell cycle	cell cycle	2
GO:0001701	GO:0001701	23	GO:0072359	0.409	17	389	in utero embryonic development	circulatory system development	2
GO:0006066	GO:0006066	43	GO:1901615	0.946	17	361	alcohol metabolic process	organic hydroxy compound metabolic process	2
GO:0006605	GO:0006605	10	GO:0045184	0.831	17	315	protein targeting	establishment of protein localization	2
GO:0097193	GO:0097193	2	GO:0012501	0.744	17	295	intrinsic apoptotic signaling pathway	programmed cell death	2
GO:1901617	GO:1901617	43	GO:1901615	0.911	17	243	organic hydroxy compound biosynthetic process	organic hydroxy compound metabolic process	2
GO:0007623	GO:0007623	47	GO:0048511	0.966	17	205	circadian rhythm	rhythmic process	2
GO:0006694	GO:0006694	17	GO:0006629	0.729	17	176	steroid biosynthetic process	lipid metabolic process	2
GO:0032989	GO:0032989	32	GO:0048646	0.653	16	753	cellular component morphogenesis	anatomical structure formation involved in morphogenesis	2
GO:00430431	GO:0043043	46	GO:0043604	0.974	16	740	peptide biosynthetic process	amide biosynthetic process	2
GO:0050865	GO:0050865	30	GO:0001775	0.906	16	674	regulation of cell activation	cell activation	2
GO:0002252	GO:0002252	28	GO:0002682	0.648	16	668	immune effector process	regulation of immune system process	2
GO:0007169	GO:0007169	15	GO:1902531	0.45	16	634	transmembrane receptor protein tyrosine kinase signaling pathway	regulation of intracellular signal transduction	2
GO:0048598	GO:0048598	23	GO:0072359	0.452	16	607	embryonic morphogenesis	circulatory system development	2
GO:0048232	GO:0048232	19	GO:0000003	0.845	16	590	male gamete generation	reproduction	2
GO:0044057	GO:0044057	57	GO:0044057	0.993	16	578	regulation of system process	regulation of system process	2
GO:0060284	GO:0060284	11	GO:0045595	0.89	16	500	regulation of cell development	regulation of cell differentiation	2
GO:0001819	GO:0001819	40	GO:0001816	0.924	16	476	positive regulation of cytokine production	cytokine production	2
GO:0010876	GO:0010876	5	GO:0071705	0.461	16	469	lipid localization	nitrogen compound transport	2
GO:0050673	GO:0050673	6	GO:0042127	0.655	16	451	epithelial cell proliferation	regulation of cell population proliferation	2
GO:0006979	GO:0006979	33	GO:0006952	0.542	16	436	response to oxidative stress	defense response	2
GO:0048732	GO:0048732	58	GO:0048732	0.995	16	432	gland development	gland development	2
GO:0040013	GO:0040013	21	GO:0040011	0.833	16	396	negative regulation of locomotion	locomotion	2
GO:0030099	GO:0030099	42	GO:0002521	0.854	16	393	myeloid cell differentiation	leukocyte differentiation	2
GO:1903706	GO:1903706	11	GO:0045595	0.828	16	374	regulation of hemopoiesis	regulation of cell differentiation	2
GO:0045862	GO:0045862	14	GO:0031399	0.691	16	373	positive regulation of proteolysis	regulation of protein modification process	2
GO:0071496	GO:0071496	51	GO:0009991	0.538	16	309	cellular response to external stimulus	response to extracellular stimulus	2
GO:1903320	GO:1903320	14	GO:0031399	0.807	16	245	regulation of protein modification by small protein conjugation or removal	regulation of protein modification process	2
GO:0001649	GO:0001649	45	GO:0001503	0.933	16	241	osteoblast differentiation	ossification	2
GO:0033673	GO:0033673	25	GO:0044093	0.679	16	237	negative regulation of kinase activity	positive regulation of molecular function	2
GO:0072330	GO:0072330	9	GO:0044281	0.71	16	215	monocarboxylic acid biosynthetic process	small molecule metabolic process	2
GO:0017038	GO:0017038	5	GO:0071705	0.527	16	210	protein import	nitrogen compound transport	2
GO:0045598	GO:0045598	42	GO:0002521	0.423	16	142	regulation of fat cell differentiation	leukocyte differentiation	2
GO:0035967	GO:0035967	20	GO:1901698	0.462	16	116	cellular response to topologically incorrect protein	response to nitrogen compound	2
GO:0031344	GO:0031344	6	GO:0042127	0.82	15	664	regulation of cell projection organization	regulation of cell population proliferation	2
GO:0051345	GO:0051345	25	GO:0044093	0.873	15	579	positive regulation of hydrolase activity	positive regulation of molecular function	2
GO:0010256	GO:0010256	41	GO:0051129	0.388	15	547	endomembrane system organization	negative regulation of cellular component organization	2
GO:0061919	GO:0061919	59	GO:0061919	0.992	15	543	process utilizing autophagic mechanism	process utilizing autophagic mechanism	2
GO:0010817	GO:0010817	60	GO:0010817	0.994	15	499	regulation of hormone levels	regulation of hormone levels	2
GO:0051960	GO:0051960	11	GO:0045595	0.696	15	439	regulation of nervous system development	regulation of cell differentiation	2
GO:0060537	GO:0060537	7	GO:0009888	0.756	15	405	muscle tissue development	tissue development	2
GO:0010038	GO:0010038	44	GO:0010035	0.958	15	350	response to metal ion	response to inorganic substance	2
GO:0048545	GO:0048545	20	GO:1901698	0.499	15	330	response to steroid hormone	response to nitrogen compound	2
GO:0051169	GO:0051169	10	GO:0045184	0.594	15	308	nuclear transport	establishment of protein localization	2
GO:0034504	GO:0034504	10	GO:0045184	0.698	15	294	protein localization to nucleus	establishment of protein localization	2
GO:0061448	GO:0061448	7	GO:0009888	0.716	15	261	connective tissue development	tissue development	2
GO:0034620	GO:0034620	20	GO:1901698	0.454	15	97	cellular response to unfolded protein	response to nitrogen compound	2
GO:0006897	GO:0006897	10	GO:0045184	0.475	14	635	endocytosis	establishment of protein localization	2
GO:0034762	GO:0034762	35	GO:0055085	0.828	14	580	regulation of transmembrane transport	transmembrane transport	2
GO:0007423	GO:0007423	58	GO:0048732	0.512	14	564	sensory organ development	gland development	2
GO:0044770	GO:0044770	4	GO:0007049	0.81	14	538	cell cycle phase transition	cell cycle	2
GO:0051640	GO:0051640	38	GO:0046903	0.418	14	537	organelle localization	secretion	2
GO:00070051	GO:0007005	36	GO:0007010	0.619	14	518	mitochondrion organization	cytoskeleton organization	2
GO:0033674	GO:0033674	25	GO:0044093	0.844	14	477	positive regulation of kinase activity	positive regulation of molecular function	2
GO:1903829	GO:1903829	10	GO:0045184	0.727	14	445	positive regulation of protein localization	establishment of protein localization	2
GO:0009314	GO:0009314	22	GO:0009628	0.889	14	438	response to radiation	response to abiotic stimulus	2
GO:0006644	GO:0006644	8	GO:0016310	0.696	14	389	phospholipid metabolic process	phosphorylation	2
GO:0045786	GO:0045786	4	GO:0007049	0.773	14	387	negative regulation of cell cycle	cell cycle	2
GO:1901653	GO:1901653	20	GO:1901698	0.859	14	364	cellular response to peptide	response to nitrogen compound	2
GO:0071692	GO:0071692	10	GO:0045184	0.71	14	359	protein localization to extracellular region	establishment of protein localization	2
GO:0071375	GO:0071375	20	GO:1901698	0.846	14	294	cellular response to peptide hormone stimulus	response to nitrogen compound	2
GO:0032868	GO:0032868	20	GO:1901698	0.832	14	261	response to insulin	response to nitrogen compound	2
GO:0042180	GO:0042180	9	GO:0044281	0.705	14	211	cellular ketone metabolic process	small molecule metabolic process	2
GO:0009266	GO:0009266	22	GO:0009628	0.802	14	179	response to temperature stimulus	response to abiotic stimulus	2
GO:0016125	GO:0016125	17	GO:0006629	0.711	14	155	sterol metabolic process	lipid metabolic process	2
GO:1901361	GO:1901361	18	GO:0009057	0.783	13	504	organic cyclic compound catabolic process	macromolecule catabolic process	2
GO:0048285	GO:0048285	36	GO:0007010	0.606	13	496	organelle fission	cytoskeleton organization	2
GO:00060911	GO:0006091	61	GO:0006091	0.994	13	494	generation of precursor metabolites and energy	generation of precursor metabolites and energy	2
GO:0044270	GO:0044270	18	GO:0009057	0.713	13	459	cellular nitrogen compound catabolic process	macromolecule catabolic process	2
GO:0048568	GO:0048568	23	GO:0072359	0.428	13	451	embryonic organ development	circulatory system development	2
GO:0003012	GO:0003012	57	GO:0044057	0.679	13	449	muscle system process	regulation of system process	2
GO:0044772	GO:0044772	4	GO:0007049	0.788	13	440	mitotic cell cycle phase transition	cell cycle	2
GO:0042060	GO:0042060	33	GO:0006952	0.554	13	431	wound healing	defense response	2
GO:0010975	GO:0010975	6	GO:0042127	0.781	13	431	regulation of neuron projection development	regulation of cell population proliferation	2
GO:0050808	GO:0050808	41	GO:0051129	0.386	13	418	synapse organization	negative regulation of cellular component organization	2
GO:0045860	GO:0045860	25	GO:0044093	0.827	13	397	positive regulation of protein kinase activity	positive regulation of molecular function	2
GO:0044282	GO:0044282	9	GO:0044281	0.752	13	380	small molecule catabolic process	small molecule metabolic process	2
GO:0062197	GO:0062197	3	GO:0033554	0.724	13	334	cellular response to chemical stress	cellular response to stress	2
GO:0007517	GO:0007517	37	GO:0061061	0.905	13	333	muscle organ development	muscle structure development	2
GO:0051235	GO:0051235	62	GO:0051235	0.997	13	330	maintenance of location	maintenance of location	2
GO:0009895	GO:0009895	18	GO:0009057	0.65	13	326	negative regulation of catabolic process	macromolecule catabolic process	2
GO:0031647	GO:0031647	60	GO:0010817	0.557	13	302	regulation of protein stability	regulation of hormone levels	2
GO:0030522	GO:0030522	15	GO:1902531	0.415	13	265	intracellular receptor signaling pathway	regulation of intracellular signal transduction	2
GO:0071216	GO:0071216	63	GO:0071216	0.998	13	256	cellular response to biotic stimulus	cellular response to biotic stimulus	2
GO:0031668	GO:0031668	51	GO:0009991	0.943	13	245	cellular response to extracellular stimulus	response to extracellular stimulus	2
GO:0045732	GO:0045732	18	GO:0009057	0.762	13	234	positive regulation of protein catabolic process	macromolecule catabolic process	2
GO:0030308	GO:0030308	29	GO:0040007	0.835	13	186	negative regulation of cell growth	growth	2
GO:0046890	GO:0046890	17	GO:0006629	0.712	13	175	regulation of lipid biosynthetic process	lipid metabolic process	2
GO:1902652	GO:1902652	43	GO:1901615	0.867	13	150	secondary alcohol metabolic process	organic hydroxy compound metabolic process	2
GO:0010565	GO:0010565	9	GO:0044281	0.658	13	132	regulation of cellular ketone metabolic process	small molecule metabolic process	2
GO:0016570	GO:0016570	14	GO:0031399	0.539	12	498	histone modification	regulation of protein modification process	2
GO:0023061	GO:0023061	38	GO:0046903	0.908	12	453	signal release	secretion	2
GO:0045785	GO:0045785	54	GO:0030155	0.934	12	446	positive regulation of cell adhesion	regulation of cell adhesion	2
GO:0050867	GO:0050867	30	GO:0001775	0.85	12	429	positive regulation of cell activation	cell activation	2
GO:0016311	GO:0016311	8	GO:0016310	0.661	12	425	dephosphorylation	phosphorylation	2
GO:0016032	GO:0016032	64	GO:0016032	0.996	12	415	viral process	viral process	2
GO:0050727	GO:0050727	33	GO:0006952	0.754	12	397	regulation of inflammatory response	defense response	2
GO:0032259	GO:0032259	65	GO:0032259	0.997	12	377	methylation	methylation	2
GO:1902903	GO:1902903	49	GO:0097435	0.899	12	374	regulation of supramolecular fiber organization	supramolecular fiber organization	2
GO:0002237	GO:0002237	31	GO:0044419	0.747	12	354	response to molecule of bacterial origin	biological process involved in interspecies interaction between organisms	2
GO:0006790	GO:0006790	66	GO:0006790	0.996	12	339	sulfur compound metabolic process	sulfur compound metabolic process	2
GO:0090287	GO:0090287	13	GO:0009719	0.785	12	315	regulation of cellular response to growth factor stimulus	response to endogenous stimulus	2
GO:1904951	GO:1904951	10	GO:0045184	0.801	12	308	positive regulation of establishment of protein localization	establishment of protein localization	2
GO:0060485	GO:0060485	7	GO:0009888	0.737	12	302	mesenchyme development	tissue development	2
GO:0050708	GO:0050708	10	GO:0045184	0.79	12	252	regulation of protein secretion	establishment of protein localization	2
GO:0033500	GO:0033500	12	GO:0042592	0.757	12	247	carbohydrate homeostasis	homeostatic process	2
GO:0016054	GO:0016054	9	GO:0044281	0.726	12	243	organic acid catabolic process	small molecule metabolic process	2
GO:0097191	GO:0097191	2	GO:0012501	0.721	12	221	extrinsic apoptotic signaling pathway	programmed cell death	2
GO:0045637	GO:0045637	42	GO:0002521	0.785	12	209	regulation of myeloid cell differentiation	leukocyte differentiation	2
GO:0009612	GO:0009612	22	GO:0009628	0.812	12	201	response to mechanical stimulus	response to abiotic stimulus	2
GO:0061136	GO:0061136	18	GO:0009057	0.757	12	190	regulation of proteasomal protein catabolic process	macromolecule catabolic process	2
GO:0051170	GO:0051170	10	GO:0045184	0.542	12	163	import into nucleus	establishment of protein localization	2
GO:0006633	GO:0006633	9	GO:0044281	0.688	12	162	fatty acid biosynthetic process	small molecule metabolic process	2
GO:0045834	GO:0045834	17	GO:0006629	0.689	12	153	positive regulation of lipid metabolic process	lipid metabolic process	2
GO:0046165	GO:0046165	43	GO:1901615	0.865	12	143	alcohol biosynthetic process	organic hydroxy compound metabolic process	2
GO:0016126	GO:0016126	17	GO:0006629	0.656	12	66	sterol biosynthetic process	lipid metabolic process	2
GO:0032102	GO:0032102	16	GO:0048585	0.812	11	429	negative regulation of response to external stimulus	negative regulation of response to stimulus	2
GO:0009410	GO:0009410	20	GO:1901698	0.508	11	411	response to xenobiotic stimulus	response to nitrogen compound	2
GO:0046486	GO:0046486	17	GO:0006629	0.812	11	396	glycerolipid metabolic process	lipid metabolic process	2
GO:0051346	GO:0051346	25	GO:0044093	0.685	11	369	negative regulation of hydrolase activity	positive regulation of molecular function	2
GO:0090130	GO:0090130	67	GO:0090130	0.996	11	368	tissue migration	tissue migration	2
GO:0051098	GO:0051098	25	GO:0044093	0.692	11	367	regulation of binding	positive regulation of molecular function	2
GO:0050767	GO:0050767	11	GO:0045595	0.809	11	361	regulation of neurogenesis	regulation of cell differentiation	2
GO:0001655	GO:0001655	23	GO:0072359	0.406	11	353	urogenital system development	circulatory system development	2
GO:0032386	GO:0032386	10	GO:0045184	0.575	11	333	regulation of intracellular transport	establishment of protein localization	2
GO:0016042	GO:0016042	17	GO:0006629	0.775	11	328	lipid catabolic process	lipid metabolic process	2
GO:00704821	GO:0070482	22	GO:0009628	0.854	11	320	response to oxygen levels	response to abiotic stimulus	2
GO:0051047	GO:0051047	38	GO:0046903	0.851	11	300	positive regulation of secretion	secretion	2
GO:0031330	GO:0031330	18	GO:0009057	0.619	11	267	negative regulation of cellular catabolic process	macromolecule catabolic process	2
GO:0071559	GO:0071559	13	GO:0009719	0.771	11	262	response to transforming growth factor beta	response to endogenous stimulus	2
GO:0008654	GO:0008654	8	GO:0016310	0.652	11	258	phospholipid biosynthetic process	phosphorylation	2
GO:0034612	GO:0034612	20	GO:1901698	0.485	11	248	response to tumor necrosis factor	response to nitrogen compound	2
GO:0048762	GO:0048762	7	GO:0009888	0.713	11	246	mesenchymal cell differentiation	tissue development	2
GO:0009743	GO:0009743	20	GO:1901698	0.477	11	227	response to carbohydrate	response to nitrogen compound	2
GO:0071241	GO:0071241	44	GO:0010035	0.914	11	220	cellular response to inorganic substance	response to inorganic substance	2
GO:0032869	GO:0032869	20	GO:1901698	0.814	11	207	cellular response to insulin stimulus	response to nitrogen compound	2
GO:0000302	GO:0000302	33	GO:0006952	0.5	11	204	response to reactive oxygen species	defense response	2
GO:0071383	GO:0071383	20	GO:1901698	0.479	11	203	cellular response to steroid hormone stimulus	response to nitrogen compound	2
GO:0001659	GO:0001659	12	GO:0042592	0.728	11	177	temperature homeostasis	homeostatic process	2
GO:0001890	GO:0001890	58	GO:0048732	0.443	11	148	placenta development	gland development	2
GO:0032922	GO:0032922	47	GO:0048511	0.868	11	69	circadian regulation of gene expression	rhythmic process	2
GO:1901342	GO:1901342	23	GO:0072359	0.786	10	353	regulation of vasculature development	circulatory system development	2
GO:0003002	GO:0003002	23	GO:0072359	0.433	10	351	regionalization	circulatory system development	2
GO:0060562	GO:0060562	7	GO:0009888	0.734	10	328	epithelial tube morphogenesis	tissue development	2
GO:0071214	GO:0071214	22	GO:0009628	0.855	10	325	cellular response to abiotic stimulus	response to abiotic stimulus	2
GO:0016050	GO:0016050	36	GO:0007010	0.58	10	306	vesicle organization	cytoskeleton organization	2
GO:0050890	GO:0050890	57	GO:0044057	0.639	10	306	cognition	regulation of system process	2
GO:0009914	GO:0009914	60	GO:0010817	0.934	10	293	hormone transport	regulation of hormone levels	2
GO:0006470	GO:0006470	8	GO:0016310	0.634	10	292	protein dephosphorylation	phosphorylation	2
GO:0042063	GO:0042063	24	GO:0022008	0.77	10	291	gliogenesis	neurogenesis	2
GO:0042886	GO:0042886	5	GO:0071705	0.764	10	290	amide transport	nitrogen compound transport	2
GO:0044403	GO:0044403	31	GO:0044419	0.735	10	287	biological process involved in symbiotic interaction	biological process involved in interspecies interaction between organisms	2
GO:0005996	GO:0005996	56	GO:0005975	0.911	10	263	monosaccharide metabolic process	carbohydrate metabolic process	2
GO:0046883	GO:0046883	60	GO:0010817	0.908	10	234	regulation of hormone secretion	regulation of hormone levels	2
GO:0045930	GO:0045930	4	GO:0007049	0.73	10	234	negative regulation of mitotic cell cycle	cell cycle	2
GO:0033002	GO:0033002	6	GO:0042127	0.603	10	233	muscle cell proliferation	regulation of cell population proliferation	2
GO:0046777	GO:0046777	8	GO:0016310	0.738	10	224	protein autophosphorylation	phosphorylation	2
GO:0044242	GO:0044242	17	GO:0006629	0.75	10	220	cellular lipid catabolic process	lipid metabolic process	2
GO:0030258	GO:0030258	17	GO:0006629	0.726	10	217	lipid modification	lipid metabolic process	2
GO:0007179	GO:0007179	13	GO:0009719	0.754	10	204	transforming growth factor beta receptor signaling pathway	response to endogenous stimulus	2
GO:1903828	GO:1903828	10	GO:0045184	0.664	10	199	negative regulation of protein localization	establishment of protein localization	2
GO:0001763	GO:0001763	32	GO:0048646	0.561	10	199	morphogenesis of a branching structure	anatomical structure formation involved in morphogenesis	2
GO:0042594	GO:0042594	51	GO:0009991	0.919	10	196	response to starvation	response to extracellular stimulus	2
GO:0050821	GO:0050821	60	GO:0010817	0.535	10	191	protein stabilization	regulation of hormone levels	2
GO:2001242	GO:2001242	2	GO:0012501	0.696	10	171	regulation of intrinsic apoptotic signaling pathway	programmed cell death	2
GO:1905897	GO:1905897	3	GO:0033554	0.641	10	82	regulation of response to endoplasmic reticulum stress	cellular response to stress	2
GO:0030968	GO:0030968	20	GO:1901698	0.447	10	75	endoplasmic reticulum unfolded protein response	response to nitrogen compound	2
GO:0010948	GO:0010948	4	GO:0007049	0.754	9	301	negative regulation of cell cycle process	cell cycle	2
GO:0140014	GO:0140014	36	GO:0007010	0.566	9	296	mitotic nuclear division	cytoskeleton organization	2
GO:0010632	GO:0010632	67	GO:0090130	0.973	9	291	regulation of epithelial cell migration	tissue migration	2
GO:0002263	GO:0002263	28	GO:0002682	0.579	9	291	cell activation involved in immune response	regulation of immune system process	2
GO:1902105	GO:1902105	11	GO:0045595	0.806	9	285	regulation of leukocyte differentiation	regulation of cell differentiation	2
GO:0048872	GO:0048872	12	GO:0042592	0.785	9	283	homeostasis of number of cells	homeostatic process	2
GO:0007548	GO:0007548	19	GO:0000003	0.788	9	281	sex differentiation	reproduction	2
GO:0043588	GO:0043588	58	GO:0048732	0.475	9	274	skin development	gland development	2
GO:0031348	GO:0031348	16	GO:0048585	0.774	9	268	negative regulation of defense response	negative regulation of response to stimulus	2
GO:0003007	GO:0003007	32	GO:0048646	0.602	9	255	heart morphogenesis	anatomical structure formation involved in morphogenesis	2
GO:0015833	GO:0015833	5	GO:0071705	0.734	9	249	peptide transport	nitrogen compound transport	2
GO:0009636	GO:0009636	20	GO:1901698	0.481	9	247	response to toxic substance	response to nitrogen compound	2
GO:0045137	GO:0045137	19	GO:0000003	0.768	9	231	development of primary sexual characteristics	reproduction	2
GO:0071219	GO:0071219	63	GO:0071216	0.99	9	229	cellular response to molecule of bacterial origin	cellular response to biotic stimulus	2
GO:2001234	GO:2001234	2	GO:0012501	0.72	9	227	negative regulation of apoptotic signaling pathway	programmed cell death	2
GO:0033157	GO:0033157	10	GO:0045184	0.774	9	223	regulation of intracellular protein transport	establishment of protein localization	2
GO:0007163	GO:0007163	68	GO:0007163	0.998	9	221	establishment or maintenance of cell polarity	establishment or maintenance of cell polarity	2
GO:0034284	GO:0034284	20	GO:1901698	0.473	9	201	response to monosaccharide	response to nitrogen compound	2
GO:0006006	GO:0006006	56	GO:0005975	0.884	9	201	glucose metabolic process	carbohydrate metabolic process	2
GO:0006839	GO:0006839	10	GO:0045184	0.557	9	200	mitochondrial transport	establishment of protein localization	2
GO:0090087	GO:0090087	5	GO:0071705	0.708	9	183	regulation of peptide transport	nitrogen compound transport	2
GO:0006109	GO:0006109	56	GO:0005975	0.873	9	183	regulation of carbohydrate metabolic process	carbohydrate metabolic process	2
GO:0030073	GO:0030073	5	GO:0071705	0.707	9	179	insulin secretion	nitrogen compound transport	2
GO:0099173	GO:0099173	41	GO:0051129	0.348	9	162	postsynapse organization	negative regulation of cellular component organization	2
GO:0030856	GO:0030856	11	GO:0045595	0.744	9	158	regulation of epithelial cell differentiation	regulation of cell differentiation	2
GO:0071322	GO:0071322	20	GO:1901698	0.459	9	148	cellular response to carbohydrate stimulus	response to nitrogen compound	2
GO:0050796	GO:0050796	5	GO:0071705	0.69	9	147	regulation of insulin secretion	nitrogen compound transport	2
GO:0062013	GO:0062013	9	GO:0044281	0.661	9	145	positive regulation of small molecule metabolic process	small molecule metabolic process	2
GO:0051592	GO:0051592	44	GO:0010035	0.866	9	144	response to calcium ion	response to inorganic substance	2
GO:0045667	GO:0045667	45	GO:0001503	0.881	9	135	regulation of osteoblast differentiation	ossification	2
GO:0070585	GO:0070585	10	GO:0045184	0.658	9	125	protein localization to mitochondrion	establishment of protein localization	2
GO:0072329	GO:0072329	9	GO:0044281	0.671	9	124	monocarboxylic acid catabolic process	small molecule metabolic process	2
GO:0009408	GO:0009408	22	GO:0009628	0.764	9	108	response to heat	response to abiotic stimulus	2
GO:0019217	GO:0019217	9	GO:0044281	0.631	9	92	regulation of fatty acid metabolic process	small molecule metabolic process	2
GO:0034605	GO:0034605	22	GO:0009628	0.735	9	67	cellular response to heat	response to abiotic stimulus	2
GO:0070059	GO:0070059	3	GO:0033554	0.62	9	63	intrinsic apoptotic signaling pathway in response to endoplasmic reticulum stress	cellular response to stress	2
GO:0051402	GO:0051402	2	GO:0012501	0.728	8	240	neuron apoptotic process	programmed cell death	2
GO:0002274	GO:0002274	30	GO:0001775	0.798	8	234	myeloid leukocyte activation	cell activation	2
GO:0048738	GO:0048738	7	GO:0009888	0.714	8	234	cardiac muscle tissue development	tissue development	2
GO:0072593	GO:0072593	69	GO:0072593	0.998	8	231	reactive oxygen species metabolic process	reactive oxygen species metabolic process	2
GO:0010001	GO:0010001	24	GO:0022008	0.74	8	218	glial cell differentiation	neurogenesis	2
GO:0048863	GO:0048863	42	GO:0002521	0.448	8	217	stem cell differentiation	leukocyte differentiation	2
GO:0016051	GO:0016051	56	GO:0005975	0.893	8	210	carbohydrate biosynthetic process	carbohydrate metabolic process	2
GO:0031099	GO:0031099	70	GO:0031099	0.999	8	188	regeneration	regeneration	2
GO:0048659	GO:0048659	6	GO:0042127	0.58	8	173	smooth muscle cell proliferation	regulation of cell population proliferation	2
GO:0055088	GO:0055088	12	GO:0042592	0.754	8	173	lipid homeostasis	homeostatic process	2
GO:0009267	GO:0009267	51	GO:0009991	0.906	8	160	cellular response to starvation	response to extracellular stimulus	2
GO:0048754	GO:0048754	32	GO:0048646	0.541	8	153	branching morphogenesis of an epithelial tube	anatomical structure formation involved in morphogenesis	2
GO:2001235	GO:2001235	2	GO:0012501	0.673	8	134	positive regulation of apoptotic signaling pathway	programmed cell death	2
GO:0042542	GO:0042542	33	GO:0006952	0.463	8	128	response to hydrogen peroxide	defense response	2
GO:0050714	GO:0050714	10	GO:0045184	0.74	8	128	positive regulation of protein secretion	establishment of protein localization	2
GO:1904950	GO:1904950	10	GO:0045184	0.732	8	128	negative regulation of establishment of protein localization	establishment of protein localization	2
GO:0033865	GO:0033865	8	GO:0016310	0.611	8	125	nucleoside bisphosphate metabolic process	phosphorylation	2
GO:0042752	GO:0042752	47	GO:0048511	0.905	8	117	regulation of circadian rhythm	rhythmic process	2
GO:0034440	GO:0034440	17	GO:0006629	0.694	8	112	lipid oxidation	lipid metabolic process	2
GO:0009062	GO:0009062	9	GO:0044281	0.662	8	102	fatty acid catabolic process	small molecule metabolic process	2
GO:0006626	GO:0006626	10	GO:0045184	0.746	8	101	protein targeting to mitochondrion	establishment of protein localization	2
GO:0045445	GO:0045445	37	GO:0061061	0.807	8	86	myoblast differentiation	muscle structure development	2
GO:0045600	GO:0045600	42	GO:0002521	0.398	8	67	positive regulation of fat cell differentiation	leukocyte differentiation	2
GO:0071478	GO:0071478	22	GO:0009628	0.808	7	188	cellular response to radiation	response to abiotic stimulus	2
GO:1905952	GO:1905952	5	GO:0071705	0.401	7	183	regulation of lipid localization	nitrogen compound transport	2
GO:0050728	GO:0050728	16	GO:0048585	0.734	7	182	negative regulation of inflammatory response	negative regulation of response to stimulus	2
GO:0002221	GO:0002221	16	GO:0048585	0.532	7	180	pattern recognition receptor signaling pathway	negative regulation of response to stimulus	2
GO:0010721	GO:0010721	11	GO:0045595	0.78	7	180	negative regulation of cell development	regulation of cell differentiation	2
GO:0021953	GO:0021953	24	GO:0022008	0.708	7	169	central nervous system neuron differentiation	neurogenesis	2
GO:0003205	GO:0003205	23	GO:0072359	0.757	7	167	cardiac chamber development	circulatory system development	2
GO:0051100	GO:0051100	25	GO:0044093	0.64	7	166	negative regulation of binding	positive regulation of molecular function	2
GO:0001837	GO:0001837	7	GO:0009888	0.681	7	164	epithelial to mesenchymal transition	tissue development	2
GO:0002262	GO:0002262	12	GO:0042592	0.74	7	161	myeloid cell homeostasis	homeostatic process	2
GO:1990845	GO:1990845	71	GO:1990845	0.999	7	159	adaptive thermogenesis	adaptive thermogenesis	2
GO:0007034	GO:0007034	10	GO:0045184	0.553	7	156	vacuolar transport	establishment of protein localization	2
GO:2001236	GO:2001236	2	GO:0012501	0.679	7	153	regulation of extrinsic apoptotic signaling pathway	programmed cell death	2
GO:0098754	GO:0098754	20	GO:1901698	0.461	7	150	detoxification	response to nitrogen compound	2
GO:0034614	GO:0034614	33	GO:0006952	0.484	7	147	cellular response to reactive oxygen species	defense response	2
GO:0007272	GO:0007272	24	GO:0022008	0.588	7	140	ensheathment of neurons	neurogenesis	2
GO:0061008	GO:0061008	23	GO:0072359	0.418	7	137	hepaticobiliary system development	circulatory system development	2
GO:1903844	GO:1903844	13	GO:0009719	0.715	7	134	regulation of cellular response to transforming growth factor beta stimulus	response to endogenous stimulus	2
GO:0034101	GO:0034101	12	GO:0042592	0.723	7	134	erythrocyte homeostasis	homeostatic process	2
GO:0015918	GO:0015918	5	GO:0071705	0.442	7	132	sterol transport	nitrogen compound transport	2
GO:1900180	GO:1900180	10	GO:0045184	0.638	7	132	regulation of protein localization to nucleus	establishment of protein localization	2
GO:0035303	GO:0035303	8	GO:0016310	0.583	7	130	regulation of dephosphorylation	phosphorylation	2
GO:0010906	GO:0010906	56	GO:0005975	0.822	7	123	regulation of glucose metabolic process	carbohydrate metabolic process	2
GO:0022612	GO:0022612	58	GO:0048732	0.883	7	123	gland morphogenesis	gland development	2
GO:0007041	GO:0007041	10	GO:0045184	0.537	7	122	lysosomal transport	establishment of protein localization	2
GO:0006720	GO:0006720	17	GO:0006629	0.717	7	117	isoprenoid metabolic process	lipid metabolic process	2
GO:0045639	GO:0045639	42	GO:0002521	0.735	7	100	positive regulation of myeloid cell differentiation	leukocyte differentiation	2
GO:0055092	GO:0055092	12	GO:0042592	0.702	7	99	sterol homeostasis	homeostatic process	2
GO:19033211	GO:1903321	14	GO:0031399	0.736	7	96	negative regulation of protein modification by small protein conjugation or removal	regulation of protein modification process	2
GO:0035383	GO:0035383	66	GO:0006790	0.887	7	93	thioester metabolic process	sulfur compound metabolic process	2
GO:0001892	GO:0001892	58	GO:0048732	0.422	7	88	embryonic placenta development	gland development	2
GO:0046889	GO:0046889	17	GO:0006629	0.654	7	85	positive regulation of lipid biosynthetic process	lipid metabolic process	2
GO:0071277	GO:0071277	44	GO:0010035	0.829	7	83	cellular response to calcium ion	response to inorganic substance	2
GO:0048708	GO:0048708	24	GO:0022008	0.656	7	79	astrocyte differentiation	neurogenesis	2
GO:0045661	GO:0045661	37	GO:0061061	0.779	7	54	regulation of myoblast differentiation	muscle structure development	2
GO:0060612	GO:0060612	7	GO:0009888	0.596	7	46	adipose tissue development	tissue development	2
GO:1903573	GO:1903573	3	GO:0033554	0.598	7	44	negative regulation of response to endoplasmic reticulum stress	cellular response to stress	2
GO:0043401	GO:0043401	20	GO:1901698	0.462	6	135	steroid hormone mediated signaling pathway	response to nitrogen compound	2
GO:0030879	GO:0030879	58	GO:0048732	0.889	6	135	mammary gland development	gland development	2
GO:0006638	GO:0006638	17	GO:0006629	0.705	6	132	neutral lipid metabolic process	lipid metabolic process	2
GO:0030168	GO:0030168	33	GO:0006952	0.486	6	131	platelet activation	defense response	2
GO:0003206	GO:0003206	23	GO:0072359	0.739	6	126	cardiac chamber morphogenesis	circulatory system development	2
GO:0042177	GO:0042177	18	GO:0009057	0.714	6	124	negative regulation of protein catabolic process	macromolecule catabolic process	2
GO:0046660	GO:0046660	19	GO:0000003	0.712	6	124	female sex differentiation	reproduction	2
GO:0046887	GO:0046887	38	GO:0046903	0.783	6	122	positive regulation of hormone secretion	secretion	2
GO:0007613	GO:0007613	57	GO:0044057	0.577	6	122	memory	regulation of system process	2
GO:0034219	GO:0034219	35	GO:0055085	0.708	6	122	carbohydrate transmembrane transport	transmembrane transport	2
GO:0043500	GO:0043500	57	GO:0044057	0.584	6	118	muscle adaptation	regulation of system process	2
GO:0046545	GO:0046545	19	GO:0000003	0.702	6	109	development of primary female sexual characteristics	reproduction	2
GO:0062207	GO:0062207	16	GO:0048585	0.494	6	107	regulation of pattern recognition receptor signaling pathway	negative regulation of response to stimulus	2
GO:0019218	GO:0019218	17	GO:0006629	0.669	6	104	regulation of steroid metabolic process	lipid metabolic process	2
GO:0046822	GO:0046822	10	GO:0045184	0.514	6	104	regulation of nucleocytoplasmic transport	establishment of protein localization	2
GO:0014812	GO:0014812	26	GO:0016477	0.7	6	104	muscle cell migration	cell migration	2
GO:0006641	GO:0006641	17	GO:0006629	0.681	6	103	triglyceride metabolic process	lipid metabolic process	2
GO:0014013	GO:0014013	24	GO:0022008	0.671	6	100	regulation of gliogenesis	neurogenesis	2
GO:0043502	GO:0043502	57	GO:0044057	0.815	6	95	regulation of muscle adaptation	regulation of system process	2
GO:0002793	GO:0002793	5	GO:0071705	0.663	6	93	positive regulation of peptide secretion	nitrogen compound transport	2
GO:0014909	GO:0014909	26	GO:0016477	0.692	6	91	smooth muscle cell migration	cell migration	2
GO:0045638	GO:0045638	42	GO:0002521	0.725	6	91	negative regulation of myeloid cell differentiation	leukocyte differentiation	2
GO:1990874	GO:1990874	6	GO:0042127	0.546	6	87	vascular associated smooth muscle cell proliferation	regulation of cell population proliferation	2
GO:0019915	GO:0019915	62	GO:0051235	0.887	6	86	lipid storage	maintenance of location	2
GO:0008625	GO:0008625	2	GO:0012501	0.647	6	85	extrinsic apoptotic signaling pathway via death domain receptors	programmed cell death	2
GO:2001057	GO:2001057	72	GO:2001057	0.999	6	82	reactive nitrogen species metabolic process	reactive nitrogen species metabolic process	2
GO:0071479	GO:0071479	22	GO:0009628	0.737	6	75	cellular response to ionizing radiation	response to abiotic stimulus	2
GO:0032024	GO:0032024	5	GO:0071705	0.643	6	67	positive regulation of insulin secretion	nitrogen compound transport	2
GO:0035914	GO:0035914	7	GO:0009888	0.61	6	65	skeletal muscle cell differentiation	tissue development	2
GO:0045682	GO:0045682	11	GO:0045595	0.569	6	65	regulation of epidermis development	regulation of cell differentiation	2
GO:0080164	GO:0080164	72	GO:2001057	0.97	6	64	regulation of nitric oxide metabolic process	reactive nitrogen species metabolic process	2
GO:1904589	GO:1904589	5	GO:0071705	0.478	6	61	regulation of protein import	nitrogen compound transport	2
GO:0032387	GO:0032387	10	GO:0045184	0.489	6	60	negative regulation of intracellular transport	establishment of protein localization	2
GO:0046686	GO:0046686	44	GO:0010035	0.808	6	59	response to cadmium ion	response to inorganic substance	2
GO:0060711	GO:0060711	58	GO:0048732	0.4	6	47	labyrinthine layer development	gland development	2
GO:0045923	GO:0045923	9	GO:0044281	0.581	6	39	positive regulation of fatty acid metabolic process	small molecule metabolic process	2
GO:0060674	GO:0060674	58	GO:0048732	0.386	6	32	placenta blood vessel development	gland development	2
GO:0008299	GO:0008299	17	GO:0006629	0.607	6	30	isoprenoid biosynthetic process	lipid metabolic process	2
GO:0070841	GO:0070841	39	GO:0044087	0.472	6	24	inclusion body assembly	regulation of cellular component biogenesis	2
GO:0042026	GO:0042026	52	GO:0006457	0.843	6	22	protein refolding	protein folding	2
GO:0045185	GO:0045185	62	GO:0051235	0.877	5	92	maintenance of protein location	maintenance of location	2
GO:0035304	GO:0035304	8	GO:0016310	0.568	5	91	regulation of protein dephosphorylation	phosphorylation	2
GO:0060996	GO:0060996	24	GO:0022008	0.666	5	91	dendritic spine development	neurogenesis	2
GO:0090398	GO:0090398	3	GO:0033554	0.648	5	91	cellular senescence	cellular response to stress	2
GO:0001656	GO:0001656	58	GO:0048732	0.445	5	89	metanephros development	gland development	2
GO:0007032	GO:0007032	36	GO:0007010	0.498	5	85	endosome organization	cytoskeleton organization	2
GO:0010921	GO:0010921	8	GO:0016310	0.554	5	84	regulation of phosphatase activity	phosphorylation	2
GO:1900182	GO:1900182	10	GO:0045184	0.613	5	84	positive regulation of protein localization to nucleus	establishment of protein localization	2
GO:0030512	GO:0030512	13	GO:0009719	0.688	5	81	negative regulation of transforming growth factor beta receptor signaling pathway	response to endogenous stimulus	2
GO:0006970	GO:0006970	22	GO:0009628	0.755	5	80	response to osmotic stress	response to abiotic stimulus	2
GO:0021954	GO:0021954	24	GO:0022008	0.653	5	80	central nervous system neuron development	neurogenesis	2
GO:0045685	GO:0045685	24	GO:0022008	0.649	5	75	regulation of glial cell differentiation	neurogenesis	2
GO:0070972	GO:0070972	10	GO:0045184	0.622	5	75	protein localization to endoplasmic reticulum	establishment of protein localization	2
GO:0036465	GO:0036465	10	GO:0045184	0.509	5	73	synaptic vesicle recycling	establishment of protein localization	2
GO:0050810	GO:0050810	17	GO:0006629	0.653	5	73	regulation of steroid biosynthetic process	lipid metabolic process	2
GO:0048662	GO:0048662	6	GO:0042127	0.644	5	73	negative regulation of smooth muscle cell proliferation	regulation of cell population proliferation	2
GO:0014743	GO:0014743	57	GO:0044057	0.796	5	71	regulation of muscle hypertrophy	regulation of system process	2
GO:0050805	GO:0050805	55	GO:0099536	0.735	5	71	negative regulation of synaptic transmission	synaptic signaling	2
GO:0090307	GO:0090307	36	GO:0007010	0.678	5	71	mitotic spindle assembly	cytoskeleton organization	2
GO:0050795	GO:0050795	50	GO:0007610	0.786	5	70	regulation of behavior	behavior	2
GO:0070542	GO:0070542	20	GO:1901698	0.421	5	63	response to fatty acid	response to nitrogen compound	2
GO:0140238	GO:0140238	10	GO:0045184	0.499	5	61	presynaptic endocytosis	establishment of protein localization	2
GO:0045599	GO:0045599	42	GO:0002521	0.393	5	59	negative regulation of fat cell differentiation	leukocyte differentiation	2
GO:0009409	GO:0009409	22	GO:0009628	0.706	5	51	response to cold	response to abiotic stimulus	2
GO:0045668	GO:0045668	45	GO:0001503	0.824	5	51	negative regulation of osteoblast differentiation	ossification	2
GO:00325271	GO:0032527	10	GO:0045184	0.686	5	50	protein exit from endoplasmic reticulum	establishment of protein localization	2
GO:0060425	GO:0060425	34	GO:0035295	0.692	5	50	lung morphogenesis	tube development	2
GO:0042304	GO:0042304	9	GO:0044281	0.589	5	49	regulation of fatty acid biosynthetic process	small molecule metabolic process	2
GO:0045646	GO:0045646	12	GO:0042592	0.648	5	48	regulation of erythrocyte differentiation	homeostatic process	2
GO:0007622	GO:0007622	50	GO:0007610	0.753	5	45	rhythmic behavior	behavior	2
GO:1904407	GO:1904407	72	GO:2001057	0.94	5	43	positive regulation of nitric oxide metabolic process	reactive nitrogen species metabolic process	2
GO:0090317	GO:0090317	10	GO:0045184	0.664	5	43	negative regulation of intracellular protein transport	establishment of protein localization	2
GO:0014014	GO:0014014	24	GO:0022008	0.618	5	41	negative regulation of gliogenesis	neurogenesis	2
GO:0097009	GO:0097009	12	GO:0042592	0.674	5	40	energy homeostasis	homeostatic process	2
GO:0071276	GO:0071276	44	GO:0010035	0.783	5	37	cellular response to cadmium ion	response to inorganic substance	2
GO:0046320	GO:0046320	17	GO:0006629	0.602	5	32	regulation of fatty acid oxidation	lipid metabolic process	2
GO:0048710	GO:0048710	24	GO:0022008	0.593	5	31	regulation of astrocyte differentiation	neurogenesis	2
GO:1900101	GO:1900101	3	GO:0033554	0.582	5	30	regulation of endoplasmic reticulum unfolded protein response	cellular response to stress	2
GO:0045686	GO:0045686	24	GO:0022008	0.593	5	27	negative regulation of glial cell differentiation	neurogenesis	2
GO:0097501	GO:0097501	44	GO:0010035	0.745	5	19	stress response to metal ion	response to inorganic substance	2
GO:0090083	GO:0090083	39	GO:0044087	0.677	5	17	regulation of inclusion body assembly	regulation of cellular component biogenesis	2
GO:0010043	GO:0010043	44	GO:0010035	0.805	4	53	response to zinc ion	response to inorganic substance	2
GO:0002931	GO:0002931	33	GO:0006952	0.441	4	53	response to ischemia	defense response	2
GO:0006636	GO:0006636	9	GO:0044281	0.603	4	52	unsaturated fatty acid biosynthetic process	small molecule metabolic process	2
GO:0061178	GO:0061178	20	GO:1901698	0.421	4	50	regulation of insulin secretion involved in cellular response to glucose stimulus	response to nitrogen compound	2
GO:0046460	GO:0046460	17	GO:0006629	0.636	4	48	neutral lipid biosynthetic process	lipid metabolic process	2
GO:0060324	GO:0060324	53	GO:0060322	0.74	4	48	face development	head development	2
GO:0001774	GO:0001774	30	GO:0001775	0.684	4	47	microglial cell activation	cell activation	2
GO:0032365	GO:0032365	5	GO:0071705	0.387	4	47	intracellular lipid transport	nitrogen compound transport	2
GO:0061383	GO:0061383	32	GO:0048646	0.48	4	46	trabecula morphogenesis	anatomical structure formation involved in morphogenesis	2
GO:1904707	GO:1904707	6	GO:0042127	0.624	4	46	positive regulation of vascular associated smooth muscle cell proliferation	regulation of cell population proliferation	2
GO:1904738	GO:1904738	26	GO:0016477	0.651	4	45	vascular associated smooth muscle cell migration	cell migration	2
GO:0035384	GO:0035384	66	GO:0006790	0.827	4	45	thioester biosynthetic process	sulfur compound metabolic process	2
GO:0090207	GO:0090207	17	GO:0006629	0.614	4	42	regulation of triglyceride metabolic process	lipid metabolic process	2
GO:1904591	GO:1904591	5	GO:0071705	0.457	4	42	positive regulation of protein import	nitrogen compound transport	2
GO:0046688	GO:0046688	44	GO:0010035	0.793	4	41	response to copper ion	response to inorganic substance	2
GO:0019432	GO:0019432	17	GO:0006629	0.623	4	40	triglyceride biosynthetic process	lipid metabolic process	2
GO:0014912	GO:0014912	26	GO:0016477	0.634	4	39	negative regulation of smooth muscle cell migration	cell migration	2
GO:1903725	GO:1903725	17	GO:0006629	0.602	4	37	regulation of phospholipid metabolic process	lipid metabolic process	2
GO:0014741	GO:0014741	57	GO:0044057	0.749	4	37	negative regulation of muscle hypertrophy	regulation of system process	2
GO:1905898	GO:1905898	3	GO:0033554	0.59	4	35	positive regulation of response to endoplasmic reticulum stress	cellular response to stress	2
GO:0071398	GO:0071398	20	GO:1901698	0.403	4	35	cellular response to fatty acid	response to nitrogen compound	2
GO:0009649	GO:0009649	47	GO:0048511	0.815	4	34	entrainment of circadian clock	rhythmic process	2
GO:1990000	GO:1990000	49	GO:0097435	0.734	4	34	amyloid fibril formation	supramolecular fiber organization	2
GO:0009648	GO:0009648	22	GO:0009628	0.688	4	33	photoperiodism	response to abiotic stimulus	2
GO:0002063	GO:0002063	7	GO:0009888	0.569	4	31	chondrocyte development	tissue development	2
GO:0090151	GO:0090151	10	GO:0045184	0.683	4	30	establishment of protein localization to mitochondrial membrane	establishment of protein localization	2
GO:0071480	GO:0071480	22	GO:0009628	0.679	4	30	cellular response to gamma radiation	response to abiotic stimulus	2
GO:1903513	GO:1903513	10	GO:0045184	0.472	4	28	endoplasmic reticulum to cytosol transport	establishment of protein localization	2
GO:0045662	GO:0045662	37	GO:0061061	0.713	4	25	negative regulation of myoblast differentiation	muscle structure development	2
GO:0010866	GO:0010866	17	GO:0006629	0.571	4	22	regulation of triglyceride biosynthetic process	lipid metabolic process	2
GO:0140467	GO:0140467	3	GO:0033554	0.6	4	22	integrated stress response signaling	cellular response to stress	2
GO:0046321	GO:0046321	17	GO:0006629	0.562	4	15	positive regulation of fatty acid oxidation	lipid metabolic process	2
GO:0048712	GO:0048712	24	GO:0022008	0.561	4	15	negative regulation of astrocyte differentiation	neurogenesis	2
GO:0090084	GO:0090084	39	GO:0044087	0.657	4	11	negative regulation of inclusion body assembly	regulation of cellular component biogenesis	2
GO:0035994	GO:0035994	22	GO:0009628	0.679	3	24	response to muscle stretch	response to abiotic stimulus	2
GO:0071294	GO:0071294	44	GO:0010035	0.768	3	24	cellular response to zinc ion	response to inorganic substance	2
GO:1901673	GO:1901673	36	GO:0007010	0.612	3	23	regulation of mitotic spindle assembly	cytoskeleton organization	2
GO:0006622	GO:0006622	10	GO:0045184	0.664	3	23	protein targeting to lysosome	establishment of protein localization	2
GO:0090208	GO:0090208	17	GO:0006629	0.579	3	23	positive regulation of triglyceride metabolic process	lipid metabolic process	2
GO:0044321	GO:0044321	13	GO:0009719	0.61	3	22	response to leptin	response to endogenous stimulus	2
GO:0060713	GO:0060713	58	GO:0048732	0.376	3	22	labyrinthine layer morphogenesis	gland development	2
GO:1904754	GO:1904754	26	GO:0016477	0.611	3	20	positive regulation of vascular associated smooth muscle cell migration	cell migration	2
GO:0060716	GO:0060716	58	GO:0048732	0.373	3	20	labyrinthine layer blood vessel development	gland development	2
GO:0031645	GO:0031645	57	GO:0044057	0.702	3	19	negative regulation of nervous system process	regulation of system process	2
GO:0140354	GO:0140354	5	GO:0071705	0.362	3	18	lipid import into cell	nitrogen compound transport	2
GO:0051412	GO:0051412	20	GO:1901698	0.376	3	17	response to corticosterone	response to nitrogen compound	2
GO:1900034	GO:1900034	22	GO:0009628	0.651	3	17	regulation of cellular response to heat	response to abiotic stimulus	2
GO:1905906	GO:1905906	49	GO:0097435	0.685	3	16	regulation of amyloid fibril formation	supramolecular fiber organization	2
GO:2001198	GO:2001198	42	GO:0002521	0.687	3	15	regulation of dendritic cell differentiation	leukocyte differentiation	2
GO:1900102	GO:1900102	3	GO:0033554	0.543	3	15	negative regulation of endoplasmic reticulum unfolded protein response	cellular response to stress	2
GO:0010273	GO:0010273	44	GO:0010035	0.728	3	15	detoxification of copper ion	response to inorganic substance	2
GO:0010867	GO:0010867	17	GO:0006629	0.551	3	14	positive regulation of triglyceride biosynthetic process	lipid metabolic process	2
GO:0002467	GO:0002467	28	GO:0002682	0.433	3	14	germinal center formation	regulation of immune system process	2
GO:0045039	GO:0045039	10	GO:0045184	0.644	3	13	protein insertion into mitochondrial inner membrane	establishment of protein localization	2
GO:1905907	GO:1905907	49	GO:0097435	0.665	3	13	negative regulation of amyloid fibril formation	supramolecular fiber organization	2
GO:0031642	GO:0031642	57	GO:0044057	0.676	3	11	negative regulation of myelination	regulation of system process	2
GO:0070862	GO:0070862	10	GO:0045184	0.597	3	10	negative regulation of protein exit from endoplasmic reticulum	establishment of protein localization	2
GO:0060613	GO:0060613	7	GO:0009888	0.507	3	7	fat pad development	tissue development	2
GO:1905323	GO:1905323	39	GO:0044087	0.428	3	6	telomerase holoenzyme complex assembly	regulation of cellular component biogenesis	2
GO:0010286	GO:0010286	22	GO:0009628	0.6	3	6	heat acclimation	response to abiotic stimulus	2
GO:0009240	GO:0009240	17	GO:0006629	0.523	3	5	isopentenyl diphosphate biosynthetic process	lipid metabolic process	2
GO:0097283	GO:0097283	2	GO:0012501	0.519	2	6	keratinocyte apoptotic process	programmed cell death	2
GO:0061889	GO:0061889	24	GO:0022008	0.515	2	5	negative regulation of astrocyte activation	neurogenesis	2
GO:0032762	GO:0032762	40	GO:0001816	0.584	2	5	mast cell cytokine production	cytokine production	2
GO:0006537	GO:0006537	9	GO:0044281	0.49	2	5	glutamate biosynthetic process	small molecule metabolic process	2
GO:0044381	GO:0044381	35	GO:0055085	0.528	2	5	glucose import in response to insulin stimulus	transmembrane transport	2
GO:00335542	GO:0033554	1	GO:0033554	0.971	21	1869	cellular response to stress	cellular response to stress	3
GO:00125012	GO:0012501	2	GO:0012501	0.973	19	1950	programmed cell death	programmed cell death	3
GO:00425921	GO:0042592	3	GO:0042592	0.98	19	1810	homeostatic process	homeostatic process	3
GO:00097191	GO:0009719	4	GO:0009719	0.979	18	1597	response to endogenous stimulus	response to endogenous stimulus	3
GO:00313281	GO:0031328	5	GO:0031328	0.965	17	1966	positive regulation of cellular biosynthetic process	positive regulation of cellular biosynthetic process	3
GO:00098901	GO:0009890	5	GO:0031328	0.629	17	1693	negative regulation of biosynthetic process	positive regulation of cellular biosynthetic process	3
GO:00096282	GO:0009628	6	GO:0009628	0.989	17	1102	response to abiotic stimulus	response to abiotic stimulus	3
GO:00442811	GO:0044281	7	GO:0044281	0.968	16	1771	small molecule metabolic process	small molecule metabolic process	3
GO:19025311	GO:1902531	8	GO:1902531	0.98	16	1725	regulation of intracellular signal transduction	regulation of intracellular signal transduction	3
GO:00485851	GO:0048585	8	GO:1902531	0.664	16	1664	negative regulation of response to stimulus	regulation of intracellular signal transduction	3
GO:00714951	GO:0071495	4	GO:0009719	0.957	16	1355	cellular response to endogenous stimulus	response to endogenous stimulus	3
GO:00421272	GO:0042127	9	GO:0042127	0.976	15	1745	regulation of cell population proliferation	regulation of cell population proliferation	3
GO:00220082	GO:0022008	10	GO:0022008	0.975	15	1631	neurogenesis	neurogenesis	3
GO:00469072	GO:0046907	11	GO:0046907	0.981	15	1546	intracellular transport	intracellular transport	3
GO:00090572	GO:0009057	12	GO:0009057	0.983	15	1331	macromolecule catabolic process	macromolecule catabolic process	3
GO:00098942	GO:0009894	12	GO:0009057	0.747	15	980	regulation of catabolic process	macromolecule catabolic process	3
GO:00455951	GO:0045595	13	GO:0045595	0.982	14	1565	regulation of cell differentiation	regulation of cell differentiation	3
GO:00313992	GO:0031399	14	GO:0031399	0.986	14	1539	regulation of protein modification process	regulation of protein modification process	3
GO:00512471	GO:0051247	14	GO:0031399	0.813	14	1488	positive regulation of protein metabolic process	regulation of protein modification process	3
GO:00066291	GO:0006629	15	GO:0006629	0.975	14	1388	lipid metabolic process	lipid metabolic process	3
GO:00230571	GO:0023057	8	GO:1902531	0.719	14	1384	negative regulation of signaling	regulation of intracellular signal transduction	3
GO:00801341	GO:0080134	1	GO:0033554	0.661	14	1364	regulation of response to stress	cellular response to stress	3
GO:19015652	GO:1901565	12	GO:0009057	0.854	14	1338	organonitrogen compound catabolic process	macromolecule catabolic process	3
GO:00512401	GO:0051240	16	GO:0051240	0.977	13	1470	positive regulation of multicellular organismal process	positive regulation of multicellular organismal process	3
GO:00301821	GO:0030182	10	GO:0022008	0.937	13	1356	neuron differentiation	neurogenesis	3
GO:00486661	GO:0048666	10	GO:0022008	0.9	13	1098	neuron development	neurogenesis	3
GO:00301631	GO:0030163	12	GO:0009057	0.935	13	977	protein catabolic process	macromolecule catabolic process	3
GO:00339931	GO:0033993	17	GO:0033993	0.991	13	887	response to lipid	response to lipid	3
GO:19015662	GO:1901566	14	GO:0031399	0.518	12	1703	organonitrogen compound biosynthetic process	regulation of protein modification process	3
GO:00300301	GO:0030030	9	GO:0042127	0.782	12	1551	cell projection organization	regulation of cell population proliferation	3
GO:00026821	GO:0002682	18	GO:0002682	0.976	12	1435	regulation of immune system process	regulation of immune system process	3
GO:00488781	GO:0048878	3	GO:0042592	0.922	12	1208	chemical homeostasis	homeostatic process	3
GO:00512482	GO:0051248	14	GO:0031399	0.788	12	1128	negative regulation of protein metabolic process	regulation of protein modification process	3
GO:19016981	GO:1901698	17	GO:0033993	0.564	12	1108	response to nitrogen compound	response to lipid	3
GO:00442551	GO:0044255	15	GO:0006629	0.929	12	1007	cellular lipid metabolic process	lipid metabolic process	3
GO:00440871	GO:0044087	19	GO:0044087	0.99	12	980	regulation of cellular component biogenesis	regulation of cellular component biogenesis	3
GO:00140701	GO:0014070	17	GO:0033993	0.644	12	901	response to organic cyclic compound	response to lipid	3
GO:00097251	GO:0009725	4	GO:0009719	0.879	12	842	response to hormone	response to endogenous stimulus	3
GO:00098961	GO:0009896	12	GO:0009057	0.693	12	513	positive regulation of catabolic process	macromolecule catabolic process	3
GO:20000261	GO:2000026	13	GO:0045595	0.808	11	1394	regulation of multicellular organismal development	regulation of cell differentiation	3
GO:00106281	GO:0010628	5	GO:0031328	0.854	10	1147	positive regulation of gene expression	positive regulation of cellular biosynthetic process	3
GO:00074171	GO:0007417	10	GO:0022008	0.753	10	1027	central nervous system development	neurogenesis	3
GO:19025331	GO:1902533	8	GO:1902531	0.907	10	985	positive regulation of intracellular signal transduction	regulation of intracellular signal transduction	3
GO:00025201	GO:0002520	10	GO:0022008	0.453	10	965	immune system development	neurogenesis	3
GO:00400071	GO:0040007	20	GO:0040007	0.992	10	950	growth	growth	3
GO:00086101	GO:0008610	15	GO:0006629	0.864	10	706	lipid biosynthetic process	lipid metabolic process	3
GO:00328701	GO:0032870	4	GO:0009719	0.841	10	583	cellular response to hormone stimulus	response to endogenous stimulus	3
GO:00098871	GO:0009887	21	GO:0009887	0.985	9	1037	animal organ morphogenesis	animal organ morphogenesis	3
GO:00511301	GO:0051130	22	GO:0051130	0.989	9	1023	positive regulation of cellular component organization	positive regulation of cellular component organization	3
GO:00196371	GO:0019637	23	GO:0019637	0.986	9	936	organophosphate metabolic process	organophosphate metabolic process	3
GO:00197251	GO:0019725	3	GO:0042592	0.891	9	912	cellular homeostasis	homeostatic process	3
GO:00974351	GO:0097435	24	GO:0097435	0.991	9	769	supramolecular fiber organization	supramolecular fiber organization	3
GO:00511291	GO:0051129	22	GO:0051130	0.719	9	699	negative regulation of cellular component organization	positive regulation of cellular component organization	3
GO:00801351	GO:0080135	1	GO:0033554	0.799	9	695	regulation of cellular response to stress	cellular response to stress	3
GO:00442831	GO:0044283	7	GO:0044281	0.795	9	565	small molecule biosynthetic process	small molecule metabolic process	3
GO:00421761	GO:0042176	12	GO:0009057	0.807	9	395	regulation of protein catabolic process	macromolecule catabolic process	3
GO:00064571	GO:0006457	14	GO:0031399	0.447	9	211	protein folding	regulation of protein modification process	3
GO:00359661	GO:0035966	17	GO:0033993	0.545	9	158	response to topologically incorrect protein	response to lipid	3
GO:00018161	GO:0001816	5	GO:0031328	0.422	8	828	cytokine production	positive regulation of cellular biosynthetic process	3
GO:00603221	GO:0060322	25	GO:0060322	0.991	8	795	head development	head development	3
GO:00082851	GO:0008285	9	GO:0042127	0.85	8	785	negative regulation of cell population proliferation	regulation of cell population proliferation	3
GO:00301621	GO:0030162	14	GO:0031399	0.738	8	745	regulation of proteolysis	regulation of protein modification process	3
GO:00708481	GO:0070848	4	GO:0009719	0.876	8	719	response to growth factor	response to endogenous stimulus	3
GO:00455961	GO:0045596	13	GO:0045595	0.869	8	686	negative regulation of cell differentiation	regulation of cell differentiation	3
GO:00400081	GO:0040008	20	GO:0040007	0.94	8	663	regulation of growth	growth	3
GO:00971901	GO:0097190	2	GO:0012501	0.818	8	588	apoptotic signaling pathway	programmed cell death	3
GO:00713961	GO:0071396	17	GO:0033993	0.941	8	581	cellular response to lipid	response to lipid	3
GO:00714071	GO:0071407	17	GO:0033993	0.607	8	576	cellular response to organic cyclic compound	response to lipid	3
GO:00104981	GO:0010498	12	GO:0009057	0.867	8	494	proteasomal protein catabolic process	macromolecule catabolic process	3
GO:00069791	GO:0006979	1	GO:0033554	0.543	8	436	response to oxidative stress	cellular response to stress	3
GO:19029031	GO:1902903	24	GO:0097435	0.899	8	374	regulation of supramolecular fiber organization	supramolecular fiber organization	3
GO:00327871	GO:0032787	7	GO:0044281	0.819	7	602	monocarboxylic acid metabolic process	small molecule metabolic process	3
GO:00074231	GO:0007423	21	GO:0009887	0.576	7	564	sensory organ development	animal organ morphogenesis	3
GO:19016151	GO:1901615	26	GO:1901615	0.993	7	551	organic hydroxy compound metabolic process	organic hydroxy compound metabolic process	3
GO:00100351	GO:0010035	27	GO:0010035	0.995	7	538	response to inorganic substance	response to inorganic substance	3
GO:0044089	GO:0044089	19	GO:0044087	0.914	7	494	positive regulation of cellular component biogenesis	regulation of cellular component biogenesis	3
GO:00099911	GO:0009991	28	GO:0009991	0.995	7	479	response to extracellular stimulus	response to extracellular stimulus	3
GO:00093141	GO:0009314	6	GO:0009628	0.889	7	438	response to radiation	response to abiotic stimulus	3
GO:19037061	GO:1903706	13	GO:0045595	0.828	7	374	regulation of hemopoiesis	regulation of cell differentiation	3
GO:00060661	GO:0006066	26	GO:1901615	0.946	7	361	alcohol metabolic process	organic hydroxy compound metabolic process	3
GO:00082021	GO:0008202	15	GO:0006629	0.788	7	323	steroid metabolic process	lipid metabolic process	3
GO:00459261	GO:0045926	20	GO:0040007	0.857	7	245	negative regulation of growth	growth	3
GO:00457321	GO:0045732	12	GO:0009057	0.762	7	234	positive regulation of protein catabolic process	macromolecule catabolic process	3
GO:00092661	GO:0009266	6	GO:0009628	0.802	7	179	response to temperature stimulus	response to abiotic stimulus	3
GO:00161251	GO:0016125	15	GO:0006629	0.711	7	155	sterol metabolic process	lipid metabolic process	3
GO:19026521	GO:1902652	26	GO:1901615	0.867	7	150	secondary alcohol metabolic process	organic hydroxy compound metabolic process	3
GO:00434341	GO:0043434	4	GO:0009719	0.8	6	404	response to peptide hormone	response to endogenous stimulus	3
GO:0019693	GO:0019693	23	GO:0019637	0.879	6	395	ribose phosphate metabolic process	organophosphate metabolic process	3
GO:00066311	GO:0006631	7	GO:0044281	0.777	6	395	fatty acid metabolic process	small molecule metabolic process	3
GO:00300991	GO:0030099	13	GO:0045595	0.53	6	393	myeloid cell differentiation	regulation of cell differentiation	3
GO:00458621	GO:0045862	14	GO:0031399	0.691	6	373	positive regulation of proteolysis	regulation of protein modification process	3
GO:20012331	GO:2001233	2	GO:0012501	0.757	6	367	regulation of apoptotic signaling pathway	programmed cell death	3
GO:00100381	GO:0010038	27	GO:0010035	0.958	6	350	response to metal ion	response to inorganic substance	3
GO:00508901	GO:0050890	29	GO:0050890	0.997	6	306	cognition	cognition	3
GO:00316471	GO:0031647	30	GO:0031647	0.997	6	302	regulation of protein stability	regulation of protein stability	3
GO:00349761	GO:0034976	1	GO:0033554	0.76	6	256	response to endoplasmic reticulum stress	cellular response to stress	3
GO:19033201	GO:1903320	14	GO:0031399	0.807	6	245	regulation of protein modification by small protein conjugation or removal	regulation of protein modification process	3
GO:19016171	GO:1901617	26	GO:1901615	0.911	6	243	organic hydroxy compound biosynthetic process	organic hydroxy compound metabolic process	3
GO:00712411	GO:0071241	27	GO:0010035	0.914	6	220	cellular response to inorganic substance	response to inorganic substance	3
GO:00508211	GO:0050821	30	GO:0031647	0.961	6	191	protein stabilization	regulation of protein stability	3
GO:00611361	GO:0061136	12	GO:0009057	0.757	6	190	regulation of proteasomal protein catabolic process	macromolecule catabolic process	3
GO:00066941	GO:0006694	15	GO:0006629	0.729	6	176	steroid biosynthetic process	lipid metabolic process	3
GO:00461651	GO:0046165	26	GO:1901615	0.865	6	143	alcohol biosynthetic process	organic hydroxy compound metabolic process	3
GO:00359671	GO:0035967	17	GO:0033993	0.532	6	116	cellular response to topologically incorrect protein	response to lipid	3
GO:00094081	GO:0009408	6	GO:0009628	0.764	6	108	response to heat	response to abiotic stimulus	3
GO:00346201	GO:0034620	17	GO:0033993	0.524	6	97	cellular response to unfolded protein	response to lipid	3
GO:00346051	GO:0034605	6	GO:0009628	0.735	6	67	cellular response to heat	response to abiotic stimulus	3
GO:00161261	GO:0016126	15	GO:0006629	0.656	6	66	sterol biosynthetic process	lipid metabolic process	3
GO:00708411	GO:0070841	19	GO:0044087	0.472	6	24	inclusion body assembly	regulation of cellular component biogenesis	3
GO:0051258	GO:0051258	19	GO:0044087	0.589	5	274	protein polymerization	regulation of cellular component biogenesis	3
GO:0090596	GO:0090596	21	GO:0009887	0.814	5	266	sensory organ morphogenesis	animal organ morphogenesis	3
GO:00022741	GO:0002274	18	GO:0002682	0.56	5	234	myeloid leukocyte activation	regulation of immune system process	3
GO:20012341	GO:2001234	2	GO:0012501	0.72	5	227	negative regulation of apoptotic signaling pathway	programmed cell death	3
GO:00456371	GO:0045637	13	GO:0045595	0.763	5	209	regulation of myeloid cell differentiation	regulation of cell differentiation	3
GO:00096121	GO:0009612	6	GO:0009628	0.812	5	201	response to mechanical stimulus	response to abiotic stimulus	3
GO:00322711	GO:0032271	19	GO:0044087	0.834	5	200	regulation of protein polymerization	regulation of cellular component biogenesis	3
GO:00067201	GO:0006720	15	GO:0006629	0.717	5	117	isoprenoid metabolic process	lipid metabolic process	3
GO:00420261	GO:0042026	14	GO:0031399	0.368	5	22	protein refolding	regulation of protein modification process	3
GO:00900831	GO:0090083	19	GO:0044087	0.677	5	17	regulation of inclusion body assembly	regulation of cellular component biogenesis	3
GO:00515921	GO:0051592	27	GO:0010035	0.866	4	144	response to calcium ion	response to inorganic substance	3
GO:00456671	GO:0045667	13	GO:0045595	0.725	4	135	regulation of osteoblast differentiation	regulation of cell differentiation	3
GO:0031109	GO:0031109	22	GO:0051130	0.356	4	124	microtubule polymerization or depolymerization	positive regulation of cellular component organization	3
GO:0042116	GO:0042116	18	GO:0002682	0.515	4	106	macrophage activation	regulation of immune system process	3
GO:00456391	GO:0045639	13	GO:0045595	0.71	4	100	positive regulation of myeloid cell differentiation	regulation of cell differentiation	3
GO:00712771	GO:0071277	27	GO:0010035	0.829	4	83	cellular response to calcium ion	response to inorganic substance	3
GO:19058971	GO:1905897	1	GO:0033554	0.641	4	82	regulation of response to endoplasmic reticulum stress	cellular response to stress	3
GO:00466861	GO:0046686	27	GO:0010035	0.808	4	59	response to cadmium ion	response to inorganic substance	3
GO:00603241	GO:0060324	25	GO:0060322	0.74	4	48	face development	head development	3
GO:19035731	GO:1903573	1	GO:0033554	0.598	4	44	negative regulation of response to endoplasmic reticulum stress	cellular response to stress	3
GO:00712761	GO:0071276	27	GO:0010035	0.783	4	37	cellular response to cadmium ion	response to inorganic substance	3
GO:00082991	GO:0008299	15	GO:0006629	0.607	4	30	isoprenoid biosynthetic process	lipid metabolic process	3
GO:00323871	GO:0032387	11	GO:0046907	0.662	3	60	negative regulation of intracellular transport	intracellular transport	3
GO:0031113	GO:0031113	22	GO:0051130	0.566	3	55	regulation of microtubule polymerization	positive regulation of cellular component organization	3
GO:00456681	GO:0045668	13	GO:0045595	0.672	3	51	negative regulation of osteoblast differentiation	regulation of cell differentiation	3
GO:00456461	GO:0045646	13	GO:0045595	0.659	3	48	regulation of erythrocyte differentiation	regulation of cell differentiation	3
GO:00017741	GO:0001774	18	GO:0002682	0.477	3	47	microglial cell activation	regulation of immune system process	3
GO:0010171	GO:0010171	31	GO:0010171	1	3	45	body morphogenesis	body morphogenesis	3
GO:0062208	GO:0062208	18	GO:0002682	0.654	3	44	positive regulation of pattern recognition receptor signaling pathway	regulation of immune system process	3
GO:0072595	GO:0072595	11	GO:0046907	0.482	3	41	maintenance of protein localization in organelle	intracellular transport	3
GO:0060323	GO:0060323	31	GO:0010171	0.979	3	34	head morphogenesis	body morphogenesis	3
GO:19900001	GO:1990000	24	GO:0097435	0.734	3	34	amyloid fibril formation	supramolecular fiber organization	3
GO:00975011	GO:0097501	27	GO:0010035	0.745	3	19	stress response to metal ion	response to inorganic substance	3
GO:19059061	GO:1905906	24	GO:0097435	0.685	3	16	regulation of amyloid fibril formation	supramolecular fiber organization	3
GO:19059071	GO:1905907	24	GO:0097435	0.665	3	13	negative regulation of amyloid fibril formation	supramolecular fiber organization	3
GO:00900841	GO:0090084	19	GO:0044087	0.657	3	11	negative regulation of inclusion body assembly	regulation of cellular component biogenesis	3
GO:00102861	GO:0010286	6	GO:0009628	0.6	3	6	heat acclimation	response to abiotic stimulus	3
GO:0010968	GO:0010968	22	GO:0051130	0.509	2	10	regulation of microtubule nucleation	positive regulation of cellular component organization	3
GO:0036017	GO:0036017	17	GO:0033993	0.422	2	7	response to erythropoietin	response to lipid	3
GO:0090063	GO:0090063	22	GO:0051130	0.623	2	7	positive regulation of microtubule nucleation	positive regulation of cellular component organization	3
GO:00606131	GO:0060613	21	GO:0009887	0.381	2	7	fat pad development	animal organ morphogenesis	3
GO:0090261	GO:0090261	19	GO:0044087	0.606	2	5	positive regulation of inclusion body assembly	regulation of cellular component biogenesis	3
GO:00092401	GO:0009240	15	GO:0006629	0.523	2	5	isopentenyl diphosphate biosynthetic process	lipid metabolic process	3
GO:00717052	GO:0071705	1	GO:0071705	0.974	214	1993	nitrogen compound transport	nitrogen compound transport	5
GO:00707272	GO:0070727	2	GO:0070727	0.973	202	1683	cellular macromolecule localization	cellular macromolecule localization	5
GO:00469073	GO:0046907	2	GO:0070727	0.767	199	1546	intracellular transport	cellular macromolecule localization	5
GO:00335543	GO:0033554	3	GO:0033554	0.971	193	1869	cellular response to stress	cellular response to stress	5
GO:00451842	GO:0045184	2	GO:0070727	0.908	190	1652	establishment of protein localization	cellular macromolecule localization	5
GO:00125013	GO:0012501	4	GO:0012501	0.973	188	1950	programmed cell death	programmed cell death	5
GO:00313282	GO:0031328	5	GO:0031328	0.965	183	1966	positive regulation of cellular biosynthetic process	positive regulation of cellular biosynthetic process	5
GO:19015663	GO:1901566	5	GO:0031328	0.449	181	1703	organonitrogen compound biosynthetic process	positive regulation of cellular biosynthetic process	5
GO:00442812	GO:0044281	6	GO:0044281	0.968	177	1771	small molecule metabolic process	small molecule metabolic process	5
GO:00098881	GO:0009888	7	GO:0009888	0.969	162	1916	tissue development	tissue development	5
GO:00163101	GO:0016310	8	GO:0016310	0.98	162	1855	phosphorylation	phosphorylation	5
GO:00425922	GO:0042592	9	GO:0042592	0.98	161	1810	homeostatic process	homeostatic process	5
GO:00097192	GO:0009719	10	GO:0009719	0.979	158	1597	response to endogenous stimulus	response to endogenous stimulus	5
GO:00098902	GO:0009890	5	GO:0031328	0.629	157	1693	negative regulation of biosynthetic process	positive regulation of cellular biosynthetic process	5
GO:19025312	GO:1902531	11	GO:1902531	0.98	155	1725	regulation of intracellular signal transduction	regulation of intracellular signal transduction	5
GO:00065081	GO:0006508	12	GO:0006508	0.98	153	1790	proteolysis	proteolysis	5
GO:00510491	GO:0051049	13	GO:0051049	0.979	153	1749	regulation of transport	regulation of transport	5
GO:00485852	GO:0048585	14	GO:0048585	0.979	152	1664	negative regulation of response to stimulus	negative regulation of response to stimulus	5
GO:00090573	GO:0009057	15	GO:0009057	0.983	150	1331	macromolecule catabolic process	macromolecule catabolic process	5
GO:00070491	GO:0007049	16	GO:0007049	0.974	149	1779	cell cycle	cell cycle	5
GO:00220083	GO:0022008	17	GO:0022008	0.975	148	1631	neurogenesis	neurogenesis	5
GO:00313993	GO:0031399	12	GO:0006508	0.566	147	1539	regulation of protein modification process	proteolysis	5
GO:00455952	GO:0045595	18	GO:0045595	0.982	146	1565	regulation of cell differentiation	regulation of cell differentiation	5
GO:00421273	GO:0042127	19	GO:0042127	0.976	145	1745	regulation of cell population proliferation	regulation of cell population proliferation	5
GO:00512472	GO:0051247	12	GO:0006508	0.564	144	1488	positive regulation of protein metabolic process	proteolysis	5
GO:00400111	GO:0040011	20	GO:0040011	0.984	143	1921	locomotion	locomotion	5
GO:19015653	GO:1901565	15	GO:0009057	0.854	142	1338	organonitrogen compound catabolic process	macromolecule catabolic process	5
GO:00714952	GO:0071495	10	GO:0009719	0.957	139	1355	cellular response to endogenous stimulus	response to endogenous stimulus	5
GO:00440931	GO:0044093	21	GO:0044093	0.987	136	1523	positive regulation of molecular function	positive regulation of molecular function	5
GO:00300302	GO:0030030	19	GO:0042127	0.782	134	1551	cell projection organization	regulation of cell population proliferation	5
GO:00230561	GO:0023056	11	GO:1902531	0.739	133	1713	positive regulation of signaling	regulation of intracellular signal transduction	5
GO:00550852	GO:0055085	22	GO:0055085	0.977	133	1529	transmembrane transport	transmembrane transport	5
GO:00070101	GO:0007010	23	GO:0007010	0.98	132	1468	cytoskeleton organization	cytoskeleton organization	5
GO:00230572	GO:0023057	11	GO:1902531	0.719	131	1384	negative regulation of signaling	regulation of intracellular signal transduction	5
GO:00511741	GO:0051174	8	GO:0016310	0.767	130	1400	regulation of phosphorus metabolic process	phosphorylation	5
GO:00164771	GO:0016477	24	GO:0016477	0.98	127	1556	cell migration	cell migration	5
GO:00066292	GO:0006629	25	GO:0006629	0.975	126	1388	lipid metabolic process	lipid metabolic process	5
GO:00301822	GO:0030182	17	GO:0022008	0.937	122	1356	neuron differentiation	neurogenesis	5
GO:00098943	GO:0009894	15	GO:0009057	0.747	120	980	regulation of catabolic process	macromolecule catabolic process	5
GO:00068862	GO:0006886	2	GO:0070727	0.836	119	849	intracellular protein transport	cellular macromolecule localization	5
GO:00801342	GO:0080134	14	GO:0048585	0.65	118	1364	regulation of response to stress	negative regulation of response to stimulus	5
GO:0033043	GO:0033043	26	GO:0033043	0.988	118	1148	regulation of organelle organization	regulation of organelle organization	5
GO:00301632	GO:0030163	15	GO:0009057	0.935	113	977	protein catabolic process	macromolecule catabolic process	5
GO:00512402	GO:0051240	27	GO:0051240	0.977	112	1470	positive regulation of multicellular organismal process	positive regulation of multicellular organismal process	5
GO:20000262	GO:2000026	18	GO:0045595	0.808	111	1394	regulation of multicellular organismal development	regulation of cell differentiation	5
GO:00065182	GO:0006518	28	GO:0006518	0.987	108	908	peptide metabolic process	peptide metabolic process	5
GO:00512483	GO:0051248	12	GO:0006508	0.546	107	1128	negative regulation of protein metabolic process	proteolysis	5
GO:00333651	GO:0033365	2	GO:0070727	0.851	106	872	protein localization to organelle	cellular macromolecule localization	5
GO:00510941	GO:0051094	18	GO:0045595	0.804	105	1320	positive regulation of developmental process	regulation of cell differentiation	5
GO:00488782	GO:0048878	9	GO:0042592	0.922	105	1208	chemical homeostasis	homeostatic process	5
GO:19016982	GO:1901698	29	GO:1901698	0.988	105	1108	response to nitrogen compound	response to nitrogen compound	5
GO:00060821	GO:0006082	6	GO:0044281	0.874	104	964	organic acid metabolic process	small molecule metabolic process	5
GO:00444191	GO:0044419	30	GO:0044419	0.972	103	1649	biological process involved in interspecies interaction between organisms	biological process involved in interspecies interaction between organisms	5
GO:00106291	GO:0010629	5	GO:0031328	0.587	103	1530	negative regulation of gene expression	positive regulation of cellular biosynthetic process	5
GO:00430851	GO:0043085	21	GO:0044093	0.945	103	1139	positive regulation of catalytic activity	positive regulation of molecular function	5
GO:00224021	GO:0022402	16	GO:0007049	0.933	102	1224	cell cycle process	cell cycle	5
GO:00511302	GO:0051130	26	GO:0033043	0.772	101	1023	positive regulation of cellular component organization	regulation of organelle organization	5
GO:19011351	GO:1901135	31	GO:1901135	0.985	100	1026	carbohydrate derivative metabolic process	carbohydrate derivative metabolic process	5
GO:00706471	GO:0070647	32	GO:0070647	0.987	99	1026	protein modification by small protein conjugation or removal	protein modification by small protein conjugation or removal	5
GO:00440872	GO:0044087	33	GO:0044087	0.99	99	980	regulation of cellular component biogenesis	regulation of cellular component biogenesis	5
GO:00097252	GO:0009725	10	GO:0009719	0.879	99	842	response to hormone	response to endogenous stimulus	5
GO:00019321	GO:0001932	8	GO:0016310	0.898	98	1104	regulation of protein phosphorylation	phosphorylation	5
GO:00440922	GO:0044092	21	GO:0044093	0.79	97	1172	negative regulation of molecular function	positive regulation of molecular function	5
GO:00436042	GO:0043604	28	GO:0006518	0.927	97	870	amide biosynthetic process	peptide metabolic process	5
GO:00009021	GO:0000902	34	GO:0000902	0.99	96	1004	cell morphogenesis	cell morphogenesis	5
GO:00328801	GO:0032880	13	GO:0051049	0.811	96	831	regulation of protein localization	regulation of transport	5
GO:00106282	GO:0010628	5	GO:0031328	0.854	95	1147	positive regulation of gene expression	positive regulation of cellular biosynthetic process	5
GO:00486662	GO:0048666	17	GO:0022008	0.9	95	1098	neuron development	neurogenesis	5
GO:00400072	GO:0040007	35	GO:0040007	0.992	95	950	growth	growth	5
GO:00196372	GO:0019637	8	GO:0016310	0.772	95	936	organophosphate metabolic process	phosphorylation	5
GO:00026822	GO:0002682	36	GO:0002682	0.976	94	1435	regulation of immune system process	regulation of immune system process	5
GO:00069521	GO:0006952	3	GO:0033554	0.707	93	1739	defense response	cellular response to stress	5
GO:00000031	GO:0000003	37	GO:0000003	0.981	93	1514	reproduction	reproduction	5
GO:00517261	GO:0051726	16	GO:0007049	0.881	92	1068	regulation of cell cycle	cell cycle	5
GO:0006955	GO:0006955	36	GO:0002682	0.761	91	1882	immune response	regulation of immune system process	5
GO:00096283	GO:0009628	38	GO:0009628	0.989	91	1102	response to abiotic stimulus	response to abiotic stimulus	5
GO:00097901	GO:0009790	39	GO:0009790	0.986	91	1090	embryo development	embryo development	5
GO:00513361	GO:0051336	21	GO:0044093	0.783	91	1009	regulation of hydrolase activity	positive regulation of molecular function	5
GO:00442552	GO:0044255	25	GO:0006629	0.929	91	1007	cellular lipid metabolic process	lipid metabolic process	5
GO:00486461	GO:0048646	34	GO:0000902	0.664	90	1209	anatomical structure formation involved in morphogenesis	cell morphogenesis	5
GO:00723591	GO:0072359	40	GO:0072359	0.98	90	1199	circulatory system development	circulatory system development	5
GO:00604291	GO:0060429	7	GO:0009888	0.887	90	1149	epithelium development	tissue development	5
GO:0051276	GO:0051276	23	GO:0007010	0.635	90	1033	chromosome organization	cytoskeleton organization	5
GO:00314011	GO:0031401	12	GO:0006508	0.53	89	987	positive regulation of protein modification process	proteolysis	5
GO:00324461	GO:0032446	32	GO:0070647	0.968	89	873	protein modification by small protein conjugation	protein modification by small protein conjugation or removal	5
GO:00339932	GO:0033993	29	GO:1901698	0.564	88	887	response to lipid	response to nitrogen compound	5
GO:00603411	GO:0060341	13	GO:0051049	0.825	88	799	regulation of cellular localization	regulation of transport	5
GO:00074172	GO:0007417	17	GO:0022008	0.753	87	1027	central nervous system development	neurogenesis	5
GO:00226031	GO:0022603	34	GO:0000902	0.628	87	976	regulation of anatomical structure morphogenesis	cell morphogenesis	5
GO:00140702	GO:0014070	29	GO:1901698	0.562	87	901	response to organic cyclic compound	response to nitrogen compound	5
GO:00610241	GO:0061024	41	GO:0061024	0.991	87	817	membrane organization	membrane organization	5
GO:00430432	GO:0043043	28	GO:0006518	0.974	86	740	peptide biosynthetic process	peptide metabolic process	5
GO:00352951	GO:0035295	42	GO:0035295	0.984	84	1127	tube development	tube development	5
GO:00512411	GO:0051241	27	GO:0051240	0.705	82	1124	negative regulation of multicellular organismal process	positive regulation of multicellular organismal process	5
GO:00510501	GO:0051050	13	GO:0051049	0.877	82	891	positive regulation of transport	regulation of transport	5
GO:00329891	GO:0032989	34	GO:0000902	0.628	82	753	cellular component morphogenesis	cell morphogenesis	5
GO:00511292	GO:0051129	26	GO:0033043	0.729	82	699	negative regulation of cellular component organization	regulation of organelle organization	5
GO:19025332	GO:1902533	11	GO:1902531	0.907	81	985	positive regulation of intracellular signal transduction	regulation of intracellular signal transduction	5
GO:00516681	GO:0051668	2	GO:0070727	0.677	81	652	localization within membrane	cellular macromolecule localization	5
GO:00060912	GO:0006091	43	GO:0006091	0.994	81	494	generation of precursor metabolites and energy	generation of precursor metabolites and energy	5
GO:00105621	GO:0010562	8	GO:0016310	0.721	80	887	positive regulation of phosphorus metabolic process	phosphorylation	5
GO:00098872	GO:0009887	44	GO:0009887	0.985	79	1037	animal organ morphogenesis	animal organ morphogenesis	5
GO:00510931	GO:0051093	18	GO:0045595	0.763	79	957	negative regulation of developmental process	regulation of cell differentiation	5
GO:00469031	GO:0046903	45	GO:0046903	0.989	79	930	secretion	secretion	5
GO:00513381	GO:0051338	21	GO:0044093	0.777	79	888	regulation of transferase activity	positive regulation of molecular function	5
GO:0070925	GO:0070925	33	GO:0044087	0.683	78	940	organelle assembly	regulation of cellular component biogenesis	5
GO:00197252	GO:0019725	9	GO:0042592	0.891	78	912	cellular homeostasis	homeostatic process	5
GO:00002781	GO:0000278	16	GO:0007049	0.871	78	900	mitotic cell cycle	cell cycle	5
GO:00328702	GO:0032870	10	GO:0009719	0.841	78	583	cellular response to hormone stimulus	response to endogenous stimulus	5
GO:01403521	GO:0140352	45	GO:0046903	0.488	77	858	export from cell	secretion	5
GO:00025202	GO:0002520	36	GO:0002682	0.553	76	965	immune system development	regulation of immune system process	5
GO:00986601	GO:0098660	22	GO:0055085	0.903	76	866	inorganic ion transmembrane transport	transmembrane transport	5
GO:00321011	GO:0032101	46	GO:0032101	0.986	75	978	regulation of response to external stimulus	regulation of response to external stimulus	5
GO:00603222	GO:0060322	47	GO:0060322	0.991	73	795	head development	head development	5
GO:00974352	GO:0097435	26	GO:0033043	0.435	73	769	supramolecular fiber organization	regulation of organelle organization	5
GO:00070052	GO:0007005	23	GO:0007010	0.619	73	518	mitochondrion organization	cytoskeleton organization	5
GO:00082842	GO:0008284	19	GO:0042127	0.895	71	959	positive regulation of cell population proliferation	regulation of cell population proliferation	5
GO:00352391	GO:0035239	42	GO:0035295	0.948	71	937	tube morphogenesis	tube development	5
GO:00340971	GO:0034097	29	GO:1901698	0.578	71	914	response to cytokine	response to nitrogen compound	5
GO:00708482	GO:0070848	10	GO:0009719	0.876	71	719	response to growth factor	response to endogenous stimulus	5
GO:00082852	GO:0008285	19	GO:0042127	0.85	70	785	negative regulation of cell population proliferation	regulation of cell population proliferation	5
GO:19030471	GO:1903047	16	GO:0007049	0.851	70	745	mitotic cell cycle process	cell cycle	5
GO:00343301	GO:0034330	48	GO:0034330	0.992	70	687	cell junction organization	cell junction organization	5
GO:0032990	GO:0032990	34	GO:0000902	0.619	70	658	cell part morphogenesis	cell morphogenesis	5
GO:00455971	GO:0045597	18	GO:0045595	0.899	69	867	positive regulation of cell differentiation	regulation of cell differentiation	5
GO:00430862	GO:0043086	21	GO:0044093	0.744	69	785	negative regulation of catalytic activity	positive regulation of molecular function	5
GO:00400082	GO:0040008	35	GO:0040007	0.94	69	663	regulation of growth	growth	5
GO:00030061	GO:0003006	37	GO:0000003	0.912	68	1010	developmental process involved in reproduction	reproduction	5
GO:00301622	GO:0030162	12	GO:0006508	0.842	68	745	regulation of proteolysis	proteolysis	5
GO:00619191	GO:0061919	49	GO:0061919	0.992	68	543	process utilizing autophagic mechanism	process utilizing autophagic mechanism	5
GO:19016991	GO:1901699	29	GO:1901698	0.924	67	698	cellular response to nitrogen compound	response to nitrogen compound	5
GO:00017751	GO:0001775	50	GO:0001775	0.984	66	1095	cell activation	cell activation	5
GO:00300011	GO:0030001	51	GO:0030001	0.986	66	888	metal ion transport	metal ion transport	5
GO:00485891	GO:0048589	35	GO:0040007	0.96	66	639	developmental growth	growth	5
GO:00516401	GO:0051640	52	GO:0051640	0.994	66	537	organelle localization	organelle localization	5
GO:00019341	GO:0001934	8	GO:0016310	0.849	65	726	positive regulation of protein phosphorylation	phosphorylation	5
GO:00102561	GO:0010256	53	GO:0010256	0.994	65	547	endomembrane system organization	endomembrane system organization	5
GO:00801352	GO:0080135	14	GO:0048585	0.577	64	695	regulation of cellular response to stress	negative regulation of response to stimulus	5
GO:00455962	GO:0045596	18	GO:0045595	0.869	64	686	negative regulation of cell differentiation	regulation of cell differentiation	5
GO:00327872	GO:0032787	6	GO:0044281	0.819	64	602	monocarboxylic acid metabolic process	small molecule metabolic process	5
GO:0000226	GO:0000226	23	GO:0007010	0.892	63	642	microtubule cytoskeleton organization	cytoskeleton organization	5
GO:19025321	GO:1902532	11	GO:1902531	0.843	63	542	negative regulation of intracellular signal transduction	regulation of intracellular signal transduction	5
GO:00019441	GO:0001944	40	GO:0072359	0.902	62	819	vasculature development	circulatory system development	5
GO:00313441	GO:0031344	19	GO:0042127	0.82	62	664	regulation of cell projection organization	regulation of cell population proliferation	5
GO:0006325	GO:0006325	54	GO:0006325	0.992	62	591	chromatin organization	chromatin organization	5
GO:0022411	GO:0022411	55	GO:0022411	0.995	62	466	cellular component disassembly	cellular component disassembly	5
GO:00301551	GO:0030155	56	GO:0030155	0.992	61	762	regulation of cell adhesion	regulation of cell adhesion	5
GO:00086102	GO:0008610	25	GO:0006629	0.864	61	706	lipid biosynthetic process	lipid metabolic process	5
GO:00098962	GO:0009896	15	GO:0009057	0.693	61	513	positive regulation of catabolic process	macromolecule catabolic process	5
GO:00159801	GO:0015980	43	GO:0006091	0.957	61	321	energy derivation by oxidation of organic compounds	generation of precursor metabolites and energy	5
GO:1901137	GO:1901137	31	GO:1901135	0.928	60	617	carbohydrate derivative biosynthetic process	carbohydrate derivative metabolic process	5
GO:00904071	GO:0090407	8	GO:0016310	0.716	59	554	organophosphate biosynthetic process	phosphorylation	5
GO:00702011	GO:0070201	13	GO:0051049	0.762	59	519	regulation of establishment of protein localization	regulation of transport	5
GO:00105641	GO:0010564	16	GO:0007049	0.84	58	688	regulation of cell cycle process	cell cycle	5
GO:00458591	GO:0045859	21	GO:0044093	0.75	58	649	regulation of protein kinase activity	positive regulation of molecular function	5
GO:00059751	GO:0005975	57	GO:0005975	0.993	58	597	carbohydrate metabolic process	carbohydrate metabolic process	5
GO:00713962	GO:0071396	29	GO:1901698	0.534	58	581	cellular response to lipid	response to nitrogen compound	5
GO:00714072	GO:0071407	29	GO:1901698	0.529	58	576	cellular response to organic cyclic compound	response to nitrogen compound	5
GO:00104982	GO:0010498	15	GO:0009057	0.867	58	494	proteasomal protein catabolic process	macromolecule catabolic process	5
GO:00442832	GO:0044283	6	GO:0044281	0.795	57	565	small molecule biosynthetic process	small molecule metabolic process	5
GO:00725941	GO:0072594	2	GO:0070727	0.781	56	429	establishment of protein localization to organelle	cellular macromolecule localization	5
GO:0050776	GO:0050776	36	GO:0002682	0.896	55	887	regulation of immune response	regulation of immune system process	5
GO:00097921	GO:0009792	39	GO:0009790	0.9	55	662	embryo development ending in birth or egg hatching	embryo development	5
GO:00400171	GO:0040017	20	GO:0040011	0.884	55	598	positive regulation of locomotion	locomotion	5
GO:0048667	GO:0048667	34	GO:0000902	0.942	55	555	cell morphogenesis involved in neuron differentiation	cell morphogenesis	5
GO:00610611	GO:0061061	58	GO:0061061	0.993	54	645	muscle structure development	muscle structure development	5
GO:00071691	GO:0007169	11	GO:1902531	0.45	54	634	transmembrane receptor protein tyrosine kinase signaling pathway	regulation of intracellular signal transduction	5
GO:0051301	GO:0051301	59	GO:0051301	0.995	54	622	cell division	cell division	5
GO:00513451	GO:0051345	21	GO:0044093	0.873	54	579	positive regulation of hydrolase activity	positive regulation of molecular function	5
GO:00513471	GO:0051347	21	GO:0044093	0.86	54	563	positive regulation of transferase activity	positive regulation of molecular function	5
GO:00018162	GO:0001816	60	GO:0001816	0.986	53	828	cytokine production	cytokine production	5
GO:00510461	GO:0051046	45	GO:0046903	0.925	53	609	regulation of secretion	secretion	5
GO:0003013	GO:0003013	61	GO:0003013	0.992	53	597	circulatory system process	circulatory system process	5
GO:19016152	GO:1901615	62	GO:1901615	0.993	53	551	organic hydroxy compound metabolic process	organic hydroxy compound metabolic process	5
GO:00160491	GO:0016049	35	GO:0040007	0.924	53	487	cell growth	growth	5
GO:00066051	GO:0006605	2	GO:0070727	0.758	53	315	protein targeting	cellular macromolecule localization	5
GO:00325041	GO:0032504	37	GO:0000003	0.895	52	887	multicellular organism reproduction	reproduction	5
GO:00068971	GO:0006897	45	GO:0046903	0.468	52	635	endocytosis	secretion	5
GO:00971902	GO:0097190	4	GO:0012501	0.818	52	588	apoptotic signaling pathway	programmed cell death	5
GO:0051493	GO:0051493	26	GO:0033043	0.897	52	526	regulation of cytoskeleton organization	regulation of organelle organization	5
GO:00314001	GO:0031400	12	GO:0006508	0.491	52	520	negative regulation of protein modification process	proteolysis	5
GO:19038291	GO:1903829	13	GO:0051049	0.755	52	445	positive regulation of protein localization	regulation of transport	5
GO:00487291	GO:0048729	7	GO:0009888	0.81	51	625	tissue morphogenesis	tissue development	5
GO:00485981	GO:0048598	39	GO:0009790	0.916	51	607	embryonic morphogenesis	embryo development	5
GO:00075071	GO:0007507	40	GO:0072359	0.902	51	595	heart development	circulatory system development	5
GO:00100352	GO:0010035	29	GO:1901698	0.531	51	538	response to inorganic substance	response to nitrogen compound	5
GO:00602841	GO:0060284	18	GO:0045595	0.89	51	500	regulation of cell development	regulation of cell differentiation	5
GO:00165701	GO:0016570	32	GO:0070647	0.74	51	498	histone modification	protein modification by small protein conjugation or removal	5
GO:00163111	GO:0016311	8	GO:0016310	0.661	51	425	dephosphorylation	phosphorylation	5
GO:00485141	GO:0048514	40	GO:0072359	0.876	50	701	blood vessel morphogenesis	circulatory system development	5
GO:19016521	GO:1901652	29	GO:1901698	0.888	50	494	response to peptide	response to nitrogen compound	5
GO:00026841	GO:0002684	36	GO:0002682	0.923	49	917	positive regulation of immune system process	regulation of immune system process	5
GO:00308551	GO:0030855	7	GO:0009888	0.799	49	670	epithelial cell differentiation	tissue development	5
GO:00105631	GO:0010563	8	GO:0016310	0.66	49	442	negative regulation of phosphorus metabolic process	phosphorylation	5
GO:0034329	GO:0034329	48	GO:0034330	0.925	49	421	cell junction assembly	cell junction organization	5
GO:00196931	GO:0019693	8	GO:0016310	0.687	49	395	ribose phosphate metabolic process	phosphorylation	5
GO:00316472	GO:0031647	63	GO:0031647	0.997	49	302	regulation of protein stability	regulation of protein stability	5
GO:00466491	GO:0046649	50	GO:0001775	0.949	48	792	lymphocyte activation	cell activation	5
GO:00313471	GO:0031347	14	GO:0048585	0.605	48	650	regulation of defense response	negative regulation of response to stimulus	5
GO:19013611	GO:1901361	15	GO:0009057	0.783	48	504	organic cyclic compound catabolic process	macromolecule catabolic process	5
GO:0051656	GO:0051656	52	GO:0051640	0.965	48	408	establishment of organelle localization	organelle localization	5
GO:00421762	GO:0042176	15	GO:0009057	0.807	48	395	regulation of protein catabolic process	macromolecule catabolic process	5
GO:00098951	GO:0009895	15	GO:0009057	0.65	48	326	negative regulation of catabolic process	macromolecule catabolic process	5
GO:00453331	GO:0045333	43	GO:0006091	0.932	48	231	cellular respiration	generation of precursor metabolites and energy	5
GO:00069541	GO:0006954	3	GO:0033554	0.607	47	815	inflammatory response	cellular response to stress	5
GO:00995361	GO:0099536	64	GO:0099536	0.99	47	741	synaptic signaling	synaptic signaling	5
GO:00440891	GO:0044089	33	GO:0044087	0.914	47	494	positive regulation of cellular component biogenesis	regulation of cellular component biogenesis	5
GO:00106381	GO:0010638	26	GO:0033043	0.884	47	487	positive regulation of organelle organization	regulation of organelle organization	5
GO:0061564	GO:0061564	17	GO:0022008	0.813	47	479	axon development	neurogenesis	5
GO:00442701	GO:0044270	15	GO:0009057	0.713	47	459	cellular nitrogen compound catabolic process	macromolecule catabolic process	5
GO:0090066	GO:0090066	63	GO:0031647	0.545	46	487	regulation of anatomical structure size	regulation of protein stability	5
GO:1990778	GO:1990778	2	GO:0070727	0.75	46	339	protein localization to cell periphery	cellular macromolecule localization	5
GO:00090601	GO:0009060	43	GO:0006091	0.916	46	187	aerobic respiration	generation of precursor metabolites and energy	5
GO:00096111	GO:0009611	3	GO:0033554	0.572	45	561	response to wounding	cellular response to stress	5
GO:0001501	GO:0001501	42	GO:0035295	0.429	45	523	skeletal system development	tube development	5
GO:00074232	GO:0007423	44	GO:0009887	0.576	44	564	sensory organ development	animal organ morphogenesis	5
GO:00073461	GO:0007346	16	GO:0007049	0.791	44	480	regulation of mitotic cell cycle	cell cycle	5
GO:00099912	GO:0009991	46	GO:0032101	0.621	44	479	response to extracellular stimulus	regulation of response to external stimulus	5
GO:00226131	GO:0022613	33	GO:0044087	0.64	44	454	ribonucleoprotein complex biogenesis	regulation of cellular component biogenesis	5
GO:0007015	GO:0007015	26	GO:0033043	0.567	44	449	actin filament organization	regulation of organelle organization	5
GO:00485451	GO:0048545	29	GO:1901698	0.499	44	330	response to steroid hormone	response to nitrogen compound	5
GO:0072659	GO:0072659	2	GO:0070727	0.734	44	285	protein localization to plasma membrane	cellular macromolecule localization	5
GO:00072761	GO:0007276	37	GO:0000003	0.875	43	736	gamete generation	reproduction	5
GO:00076101	GO:0007610	65	GO:0007610	0.993	43	597	behavior	behavior	5
GO:00025211	GO:0002521	66	GO:0002521	0.993	43	553	leukocyte differentiation	leukocyte differentiation	5
GO:00336741	GO:0033674	21	GO:0044093	0.844	43	477	positive regulation of kinase activity	positive regulation of molecular function	5
GO:00069792	GO:0006979	3	GO:0033554	0.543	43	436	response to oxidative stress	cellular response to stress	5
GO:00160321	GO:0016032	67	GO:0016032	0.996	43	415	viral process	viral process	5
GO:00442821	GO:0044282	15	GO:0009057	0.677	43	380	small molecule catabolic process	macromolecule catabolic process	5
GO:00020091	GO:0002009	7	GO:0009888	0.784	42	513	morphogenesis of an epithelium	tissue development	5
GO:00015031	GO:0001503	68	GO:0001503	0.996	42	419	ossification	ossification	5
GO:00434342	GO:0043434	29	GO:1901698	0.873	42	404	response to peptide hormone	response to nitrogen compound	5
GO:19016531	GO:1901653	29	GO:1901698	0.859	42	364	cellular response to peptide	response to nitrogen compound	5
GO:0090150	GO:0090150	2	GO:0070727	0.74	42	259	establishment of protein localization to membrane	cellular macromolecule localization	5
GO:0030031	GO:0030031	19	GO:0042127	0.685	41	596	cell projection assembly	regulation of cell population proliferation	5
GO:00614581	GO:0061458	42	GO:0035295	0.408	41	437	reproductive system development	tube development	5
GO:00487321	GO:0048732	44	GO:0009887	0.559	41	432	gland development	animal organ morphogenesis	5
GO:0010639	GO:0010639	26	GO:0033043	0.855	41	351	negative regulation of organelle organization	regulation of organelle organization	5
GO:00323861	GO:0032386	13	GO:0051049	0.772	41	333	regulation of intracellular transport	regulation of transport	5
GO:0042330	GO:0042330	20	GO:0040011	0.884	40	619	taxis	locomotion	5
GO:00108171	GO:0010817	63	GO:0031647	0.557	40	499	regulation of hormone levels	regulation of protein stability	5
GO:00482851	GO:0048285	23	GO:0007010	0.606	40	496	organelle fission	cytoskeleton organization	5
GO:00108761	GO:0010876	2	GO:0070727	0.748	40	469	lipid localization	cellular macromolecule localization	5
GO:00510511	GO:0051051	13	GO:0051049	0.821	40	466	negative regulation of transport	regulation of transport	5
GO:0052547	GO:0052547	12	GO:0006508	0.777	40	457	regulation of peptidase activity	proteolysis	5
GO:00519601	GO:0051960	18	GO:0045595	0.696	40	439	regulation of nervous system development	regulation of cell differentiation	5
GO:00420601	GO:0042060	3	GO:0033554	0.556	40	431	wound healing	cellular response to stress	5
GO:00109751	GO:0010975	19	GO:0042127	0.781	40	431	regulation of neuron projection development	regulation of cell population proliferation	5
GO:00066312	GO:0006631	6	GO:0044281	0.777	40	395	fatty acid metabolic process	small molecule metabolic process	5
GO:19029032	GO:1902903	26	GO:0033043	0.685	40	374	regulation of supramolecular fiber organization	regulation of organelle organization	5
GO:00458622	GO:0045862	12	GO:0006508	0.786	40	373	positive regulation of proteolysis	proteolysis	5
GO:0032535	GO:0032535	63	GO:0031647	0.528	40	350	regulation of cellular component size	regulation of protein stability	5
GO:00160501	GO:0016050	23	GO:0007010	0.58	40	306	vesicle organization	cytoskeleton organization	5
GO:00313301	GO:0031330	15	GO:0009057	0.619	40	267	negative regulation of cellular catabolic process	macromolecule catabolic process	5
GO:00508651	GO:0050865	50	GO:0001775	0.906	39	674	regulation of cell activation	cell activation	5
GO:00447701	GO:0044770	16	GO:0007049	0.81	39	538	cell cycle phase transition	cell cycle	5
GO:00458601	GO:0045860	21	GO:0044093	0.827	39	397	positive regulation of protein kinase activity	positive regulation of molecular function	5
GO:00066441	GO:0006644	8	GO:0016310	0.696	39	389	phospholipid metabolic process	phosphorylation	5
GO:00423261	GO:0042326	8	GO:0016310	0.785	39	383	negative regulation of phosphorylation	phosphorylation	5
GO:00716921	GO:0071692	2	GO:0070727	0.749	39	359	protein localization to extracellular region	cellular macromolecule localization	5
GO:0010506	GO:0010506	15	GO:0009057	0.655	39	339	regulation of autophagy	macromolecule catabolic process	5
GO:00605371	GO:0060537	7	GO:0009888	0.756	38	405	muscle tissue development	tissue development	5
GO:0048638	GO:0048638	35	GO:0040007	0.884	38	329	regulation of developmental growth	growth	5
GO:00021811	GO:0002181	28	GO:0006518	0.808	38	148	cytoplasmic translation	peptide metabolic process	5
GO:00347621	GO:0034762	13	GO:0051049	0.844	37	580	regulation of transmembrane transport	regulation of transport	5
GO:00507671	GO:0050767	18	GO:0045595	0.809	37	361	regulation of neurogenesis	regulation of cell differentiation	5
GO:00060662	GO:0006066	62	GO:1901615	0.946	37	361	alcohol metabolic process	organic hydroxy compound metabolic process	5
GO:0016236	GO:0016236	49	GO:0061919	0.931	37	310	macroautophagy	process utilizing autophagic mechanism	5
GO:0022604	GO:0022604	34	GO:0000902	0.838	37	305	regulation of cell morphogenesis	cell morphogenesis	5
GO:00068391	GO:0006839	2	GO:0070727	0.587	37	200	mitochondrial transport	cellular macromolecule localization	5
GO:00440571	GO:0044057	27	GO:0051240	0.642	36	578	regulation of system process	positive regulation of multicellular organismal process	5
GO:00457851	GO:0045785	56	GO:0030155	0.934	36	446	positive regulation of cell adhesion	regulation of cell adhesion	5
GO:00300992	GO:0030099	66	GO:0002521	0.854	36	393	myeloid cell differentiation	leukocyte differentiation	5
GO:20012332	GO:2001233	4	GO:0012501	0.757	36	367	regulation of apoptotic signaling pathway	programmed cell death	5
GO:00620121	GO:0062012	6	GO:0044281	0.728	36	342	regulation of small molecule metabolic process	small molecule metabolic process	5
GO:00192161	GO:0019216	25	GO:0006629	0.765	36	339	regulation of lipid metabolic process	lipid metabolic process	5
GO:19049511	GO:1904951	13	GO:0051049	0.718	36	308	positive regulation of establishment of protein localization	regulation of transport	5
GO:00064701	GO:0006470	8	GO:0016310	0.634	36	292	protein dephosphorylation	phosphorylation	5
GO:00328681	GO:0032868	29	GO:1901698	0.832	36	261	response to insulin	response to nitrogen compound	5
GO:00230611	GO:0023061	45	GO:0046903	0.908	35	453	signal release	secretion	5
GO:00510981	GO:0051098	21	GO:0044093	0.692	35	367	regulation of binding	positive regulation of molecular function	5
GO:0006887	GO:0006887	45	GO:0046903	0.89	35	360	exocytosis	secretion	5
GO:00016551	GO:0001655	42	GO:0035295	0.354	35	353	urogenital system development	tube development	5
GO:00621971	GO:0062197	3	GO:0033554	0.724	35	334	cellular response to chemical stress	cellular response to stress	5
GO:00061191	GO:0006119	43	GO:0006091	0.882	35	139	oxidative phosphorylation	generation of precursor metabolites and energy	5
GO:00506731	GO:0050673	19	GO:0042127	0.655	34	451	epithelial cell proliferation	regulation of cell population proliferation	5
GO:0042391	GO:0042391	63	GO:0031647	0.556	34	425	regulation of membrane potential	regulation of protein stability	5
GO:00464861	GO:0046486	25	GO:0006629	0.812	34	396	glycerolipid metabolic process	lipid metabolic process	5
GO:00017011	GO:0001701	39	GO:0009790	0.831	34	389	in utero embryonic development	embryo development	5
GO:0031346	GO:0031346	19	GO:0042127	0.758	34	341	positive regulation of cell projection organization	regulation of cell population proliferation	5
GO:00345041	GO:0034504	2	GO:0070727	0.735	34	294	protein localization to nucleus	cellular macromolecule localization	5
GO:00713751	GO:0071375	29	GO:1901698	0.846	34	294	cellular response to peptide hormone stimulus	response to nitrogen compound	5
GO:00713831	GO:0071383	29	GO:1901698	0.479	34	203	cellular response to steroid hormone stimulus	response to nitrogen compound	5
GO:19031311	GO:1903131	66	GO:0002521	0.964	33	434	mononuclear cell differentiation	leukocyte differentiation	5
GO:00321021	GO:0032102	46	GO:0032101	0.871	33	429	negative regulation of response to external stimulus	regulation of response to external stimulus	5
GO:00400131	GO:0040013	20	GO:0040011	0.833	33	396	negative regulation of locomotion	locomotion	5
GO:0048880	GO:0048880	42	GO:0035295	0.412	33	388	sensory system development	tube development	5
GO:0050878	GO:0050878	63	GO:0031647	0.537	33	385	regulation of body fluid levels	regulation of protein stability	5
GO:00160421	GO:0016042	25	GO:0006629	0.775	33	328	lipid catabolic process	lipid metabolic process	5
GO:00704822	GO:0070482	38	GO:0009628	0.854	33	320	response to oxygen levels	response to abiotic stimulus	5
GO:00714961	GO:0071496	46	GO:0032101	0.596	33	309	cellular response to external stimulus	regulation of response to external stimulus	5
GO:00305221	GO:0030522	69	GO:0030522	0.997	33	265	intracellular receptor signaling pathway	intracellular receptor signaling pathway	5
GO:00507271	GO:0050727	3	GO:0033554	0.548	32	397	regulation of inflammatory response	cellular response to stress	5
GO:00067901	GO:0006790	70	GO:0006790	0.996	32	339	sulfur compound metabolic process	sulfur compound metabolic process	5
GO:00160531	GO:0016053	6	GO:0044281	0.742	32	318	organic acid biosynthetic process	small molecule metabolic process	5
GO:00485111	GO:0048511	71	GO:0048511	0.997	32	298	rhythmic process	rhythmic process	5
GO:00316681	GO:0031668	46	GO:0032101	0.585	32	245	cellular response to extracellular stimulus	regulation of response to external stimulus	5
GO:00508212	GO:0050821	63	GO:0031647	0.961	32	191	protein stabilization	regulation of protein stability	5
GO:00485681	GO:0048568	39	GO:0009790	0.869	31	451	embryonic organ development	embryo development	5
GO:00447721	GO:0044772	16	GO:0007049	0.788	31	440	mitotic cell cycle phase transition	cell cycle	5
GO:0006816	GO:0006816	51	GO:0030001	0.897	31	424	calcium ion transport	metal ion transport	5
GO:1901987	GO:1901987	16	GO:0007049	0.784	31	415	regulation of cell cycle phase transition	cell cycle	5
GO:0015711	GO:0015711	1	GO:0071705	0.517	31	362	organic anion transport	nitrogen compound transport	5
GO:0060249	GO:0060249	9	GO:0042592	0.762	31	319	anatomical structure homeostasis	homeostatic process	5
GO:00511691	GO:0051169	2	GO:0070727	0.628	31	308	nuclear transport	cellular macromolecule localization	5
GO:00512581	GO:0051258	54	GO:0006325	0.669	31	274	protein polymerization	chromatin organization	5
GO:0110053	GO:0110053	26	GO:0033043	0.834	31	268	regulation of actin filament organization	regulation of organelle organization	5
GO:1901293	GO:1901293	8	GO:0016310	0.669	31	256	nucleoside phosphate biosynthetic process	phosphorylation	5
GO:00016491	GO:0001649	68	GO:0001503	0.933	31	241	osteoblast differentiation	ossification	5
GO:0032103	GO:0032103	46	GO:0032101	0.922	30	441	positive regulation of response to external stimulus	regulation of response to external stimulus	5
GO:00513461	GO:0051346	21	GO:0044093	0.685	30	369	negative regulation of hydrolase activity	positive regulation of molecular function	5
GO:0019058	GO:0019058	67	GO:0016032	0.967	30	318	viral life cycle	viral process	5
GO:0051604	GO:0051604	12	GO:0006508	0.51	30	313	protein maturation	proteolysis	5
GO:00422541	GO:0042254	33	GO:0044087	0.615	30	303	ribosome biogenesis	regulation of cellular component biogenesis	5
GO:00349762	GO:0034976	3	GO:0033554	0.76	30	256	response to endoplasmic reticulum stress	cellular response to stress	5
GO:19033202	GO:1903320	32	GO:0070647	0.816	30	245	regulation of protein modification by small protein conjugation or removal	protein modification by small protein conjugation or removal	5
GO:00459262	GO:0045926	35	GO:0040007	0.857	30	245	negative regulation of growth	growth	5
GO:00160541	GO:0016054	15	GO:0009057	0.714	30	243	organic acid catabolic process	macromolecule catabolic process	5
GO:00457322	GO:0045732	15	GO:0009057	0.762	30	234	positive regulation of protein catabolic process	macromolecule catabolic process	5
GO:00093142	GO:0009314	38	GO:0009628	0.889	29	438	response to radiation	response to abiotic stimulus	5
GO:0010959	GO:0010959	51	GO:0030001	0.878	29	403	regulation of metal ion transport	metal ion transport	5
GO:0042692	GO:0042692	58	GO:0061061	0.934	29	389	muscle cell differentiation	muscle structure development	5
GO:00457861	GO:0045786	16	GO:0007049	0.773	29	387	negative regulation of cell cycle	cell cycle	5
GO:0030900	GO:0030900	47	GO:0060322	0.925	29	377	forebrain development	head development	5
GO:00605621	GO:0060562	7	GO:0009888	0.734	29	328	epithelial tube morphogenesis	tissue development	5
GO:0015849	GO:0015849	1	GO:0071705	0.504	29	323	organic acid transport	nitrogen compound transport	5
GO:00420631	GO:0042063	17	GO:0022008	0.77	29	291	gliogenesis	neurogenesis	5
GO:00428861	GO:0042886	1	GO:0071705	0.764	29	290	amide transport	nitrogen compound transport	5
GO:0006338	GO:0006338	54	GO:0006325	0.97	29	267	chromatin remodeling	chromatin organization	5
GO:0048588	GO:0048588	35	GO:0040007	0.869	29	227	developmental cell growth	growth	5
GO:00328691	GO:0032869	29	GO:1901698	0.814	29	207	cellular response to insulin stimulus	response to nitrogen compound	5
GO:00508081	GO:0050808	48	GO:0034330	0.95	28	418	synapse organization	cell junction organization	5
GO:00901301	GO:0090130	72	GO:0090130	0.996	28	368	tissue migration	tissue migration	5
GO:0045861	GO:0045861	12	GO:0006508	0.757	28	348	negative regulation of proteolysis	proteolysis	5
GO:00082022	GO:0008202	25	GO:0006629	0.788	28	323	steroid metabolic process	lipid metabolic process	5
GO:0010720	GO:0010720	18	GO:0045595	0.82	28	297	positive regulation of cell development	regulation of cell differentiation	5
GO:01400141	GO:0140014	23	GO:0007010	0.566	28	296	mitotic nuclear division	cytoskeleton organization	5
GO:00971931	GO:0097193	4	GO:0012501	0.744	28	295	intrinsic apoptotic signaling pathway	programmed cell death	5
GO:0003018	GO:0003018	61	GO:0003013	0.878	28	263	vascular process in circulatory system	circulatory system process	5
GO:0016197	GO:0016197	2	GO:0070727	0.612	28	233	endosomal transport	cellular macromolecule localization	5
GO:00331571	GO:0033157	13	GO:0051049	0.737	28	223	regulation of intracellular protein transport	regulation of transport	5
GO:00442421	GO:0044242	25	GO:0006629	0.75	28	220	cellular lipid catabolic process	lipid metabolic process	5
GO:00094101	GO:0009410	29	GO:1901698	0.508	27	411	response to xenobiotic stimulus	response to nitrogen compound	5
GO:0050900	GO:0050900	24	GO:0016477	0.841	27	385	leukocyte migration	cell migration	5
GO:00075171	GO:0007517	58	GO:0061061	0.905	27	333	muscle organ development	muscle structure development	5
GO:00712141	GO:0071214	38	GO:0009628	0.855	27	325	cellular response to abiotic stimulus	response to abiotic stimulus	5
GO:00902871	GO:0090287	10	GO:0009719	0.785	27	315	regulation of cellular response to growth factor stimulus	response to endogenous stimulus	5
GO:00507081	GO:0050708	2	GO:0070727	0.719	27	252	regulation of protein secretion	cellular macromolecule localization	5
GO:0060560	GO:0060560	35	GO:0040007	0.874	27	234	developmental growth involved in morphogenesis	growth	5
GO:00425941	GO:0042594	46	GO:0032101	0.569	27	196	response to starvation	regulation of response to external stimulus	5
GO:0046390	GO:0046390	8	GO:0016310	0.651	27	191	ribose phosphate biosynthetic process	phosphorylation	5
GO:00229001	GO:0022900	43	GO:0006091	0.875	27	167	electron transport chain	generation of precursor metabolites and energy	5
GO:19026001	GO:1902600	22	GO:0055085	0.703	27	153	proton transmembrane transport	transmembrane transport	5
GO:0009100	GO:0009100	31	GO:1901135	0.869	26	388	glycoprotein metabolic process	carbohydrate derivative metabolic process	5
GO:00100382	GO:0010038	29	GO:1901698	0.509	26	350	response to metal ion	response to nitrogen compound	5
GO:0006650	GO:0006650	8	GO:0016310	0.679	26	309	glycerophospholipid metabolic process	phosphorylation	5
GO:00514021	GO:0051402	4	GO:0012501	0.728	26	240	neuron apoptotic process	programmed cell death	5
GO:00070341	GO:0007034	2	GO:0070727	0.582	26	156	vacuolar transport	cellular macromolecule localization	5
GO:0002831	GO:0002831	14	GO:0048585	0.576	25	350	regulation of response to biotic stimulus	negative regulation of response to stimulus	5
GO:00512351	GO:0051235	73	GO:0051235	0.997	25	330	maintenance of location	maintenance of location	5
GO:0007162	GO:0007162	56	GO:0030155	0.886	25	305	negative regulation of cell adhesion	regulation of cell adhesion	5
GO:00109481	GO:0010948	16	GO:0007049	0.754	25	301	negative regulation of cell cycle process	cell cycle	5
GO:00510471	GO:0051047	45	GO:0046903	0.851	25	300	positive regulation of secretion	secretion	5
GO:00099141	GO:0009914	63	GO:0031647	0.525	25	293	hormone transport	regulation of protein stability	5
GO:00106321	GO:0010632	72	GO:0090130	0.973	25	291	regulation of epithelial cell migration	tissue migration	5
GO:00444031	GO:0044403	30	GO:0044419	0.735	25	287	biological process involved in symbiotic interaction	biological process involved in interspecies interaction between organisms	5
GO:00075481	GO:0007548	37	GO:0000003	0.788	25	281	sex differentiation	reproduction	5
GO:0046942	GO:0046942	1	GO:0071705	0.504	25	280	carboxylic acid transport	nitrogen compound transport	5
GO:00513481	GO:0051348	21	GO:0044093	0.69	25	272	negative regulation of transferase activity	positive regulation of molecular function	5
GO:00905961	GO:0090596	44	GO:0009887	0.814	25	266	sensory organ morphogenesis	animal organ morphogenesis	5
GO:00059961	GO:0005996	57	GO:0005975	0.911	25	263	monosaccharide metabolic process	carbohydrate metabolic process	5
GO:00614481	GO:0061448	7	GO:0009888	0.716	25	261	connective tissue development	tissue development	5
GO:0043543	GO:0043543	32	GO:0070647	0.562	25	259	protein acylation	protein modification by small protein conjugation or removal	5
GO:00086541	GO:0008654	8	GO:0016310	0.652	25	258	phospholipid biosynthetic process	phosphorylation	5
GO:00158331	GO:0015833	1	GO:0071705	0.734	25	249	peptide transport	nitrogen compound transport	5
GO:0060348	GO:0060348	42	GO:0035295	0.382	25	218	bone development	tube development	5
GO:0006473	GO:0006473	32	GO:0070647	0.539	25	217	protein acetylation	protein modification by small protein conjugation or removal	5
GO:0030100	GO:0030100	45	GO:0046903	0.42	25	211	regulation of endocytosis	secretion	5
GO:00170381	GO:0017038	1	GO:0071705	0.527	25	210	protein import	nitrogen compound transport	5
GO:0031032	GO:0031032	23	GO:0007010	0.754	25	199	actomyosin structure organization	cytoskeleton organization	5
GO:0032388	GO:0032388	13	GO:0051049	0.729	25	197	positive regulation of intracellular transport	regulation of transport	5
GO:0051648	GO:0051648	52	GO:0051640	0.893	25	191	vesicle localization	organelle localization	5
GO:00092671	GO:0009267	46	GO:0032101	0.56	25	160	cellular response to starvation	regulation of response to external stimulus	5
GO:0045787	GO:0045787	16	GO:0007049	0.749	24	329	positive regulation of cell cycle	cell cycle	5
GO:1901990	GO:1901990	16	GO:0007049	0.758	24	321	regulation of mitotic cell cycle phase transition	cell cycle	5
GO:0070588	GO:0070588	51	GO:0030001	0.868	24	313	calcium ion transmembrane transport	metal ion transport	5
GO:0009416	GO:0009416	38	GO:0009628	0.859	24	310	response to light stimulus	response to abiotic stimulus	5
GO:00488721	GO:0048872	9	GO:0042592	0.785	24	283	homeostasis of number of cells	homeostatic process	5
GO:00715591	GO:0071559	10	GO:0009719	0.771	24	262	response to transforming growth factor beta	response to endogenous stimulus	5
GO:0045927	GO:0045927	35	GO:0040007	0.862	24	256	positive regulation of growth	growth	5
GO:0006814	GO:0006814	51	GO:0030001	0.826	24	249	sodium ion transport	metal ion transport	5
GO:0000209	GO:0000209	32	GO:0070647	0.837	24	244	protein polyubiquitination	protein modification by small protein conjugation or removal	5
GO:0098657	GO:0098657	45	GO:0046903	0.485	24	232	import into cell	secretion	5
GO:00725931	GO:0072593	74	GO:0072593	0.998	24	231	reactive oxygen species metabolic process	reactive oxygen species metabolic process	5
GO:00097431	GO:0009743	29	GO:1901698	0.477	24	227	response to carbohydrate	response to nitrogen compound	5
GO:00467771	GO:0046777	8	GO:0016310	0.738	24	224	protein autophosphorylation	phosphorylation	5
GO:00071631	GO:0007163	75	GO:0007163	0.998	24	221	establishment or maintenance of cell polarity	establishment or maintenance of cell polarity	5
GO:0002064	GO:0002064	7	GO:0009888	0.68	24	208	epithelial cell development	tissue development	5
GO:00076231	GO:0007623	71	GO:0048511	0.966	24	205	circadian rhythm	rhythmic process	5
GO:00003021	GO:0000302	3	GO:0033554	0.502	24	204	response to reactive oxygen species	cellular response to stress	5
GO:1901888	GO:1901888	33	GO:0044087	0.839	24	201	regulation of cell junction assembly	regulation of cellular component biogenesis	5
GO:19038281	GO:1903828	13	GO:0051049	0.687	24	199	negative regulation of protein localization	regulation of transport	5
GO:0043393	GO:0043393	21	GO:0044093	0.653	24	197	regulation of protein binding	positive regulation of molecular function	5
GO:1990138	GO:1990138	35	GO:0040007	0.844	24	172	neuron projection extension	growth	5
GO:00434011	GO:0043401	29	GO:1901698	0.462	24	135	steroid hormone mediated signaling pathway	response to nitrogen compound	5
GO:0051962	GO:0051962	18	GO:0045595	0.656	23	269	positive regulation of nervous system development	regulation of cell differentiation	5
GO:00030071	GO:0003007	44	GO:0009887	0.85	23	255	heart morphogenesis	animal organ morphogenesis	5
GO:0051259	GO:0051259	54	GO:0006325	0.653	23	244	protein complex oligomerization	chromatin organization	5
GO:0097305	GO:0097305	29	GO:1901698	0.48	23	236	response to alcohol	response to nitrogen compound	5
GO:0045055	GO:0045055	45	GO:0046903	0.848	23	235	regulated exocytosis	secretion	5
GO:00302581	GO:0030258	25	GO:0006629	0.726	23	217	lipid modification	lipid metabolic process	5
GO:00723301	GO:0072330	6	GO:0044281	0.71	23	215	monocarboxylic acid biosynthetic process	small molecule metabolic process	5
GO:00160511	GO:0016051	57	GO:0005975	0.893	23	210	carbohydrate biosynthetic process	carbohydrate metabolic process	5
GO:0007051	GO:0007051	23	GO:0007010	0.762	23	208	spindle organization	cytoskeleton organization	5
GO:00322712	GO:0032271	54	GO:0006325	0.645	23	200	regulation of protein polymerization	chromatin organization	5
GO:00061091	GO:0006109	57	GO:0005975	0.873	23	183	regulation of carbohydrate metabolic process	carbohydrate metabolic process	5
GO:00454441	GO:0045444	76	GO:0045444	0.998	22	238	fat cell differentiation	fat cell differentiation	5
GO:00451371	GO:0045137	37	GO:0000003	0.768	22	231	development of primary sexual characteristics	reproduction	5
GO:20012342	GO:2001234	4	GO:0012501	0.72	22	227	negative regulation of apoptotic signaling pathway	programmed cell death	5
GO:0050769	GO:0050769	18	GO:0045595	0.764	22	222	positive regulation of neurogenesis	regulation of cell differentiation	5
GO:00421801	GO:0042180	6	GO:0044281	0.705	22	211	cellular ketone metabolic process	small molecule metabolic process	5
GO:0006643	GO:0006643	25	GO:0006629	0.76	22	208	membrane lipid metabolic process	lipid metabolic process	5
GO:00071791	GO:0007179	10	GO:0009719	0.754	22	204	transforming growth factor beta receptor signaling pathway	response to endogenous stimulus	5
GO:00060061	GO:0006006	57	GO:0005975	0.884	22	201	glucose metabolic process	carbohydrate metabolic process	5
GO:00611362	GO:0061136	15	GO:0009057	0.757	22	190	regulation of proteasomal protein catabolic process	macromolecule catabolic process	5
GO:0051302	GO:0051302	59	GO:0051301	0.887	22	186	regulation of cell division	cell division	5
GO:00303081	GO:0030308	35	GO:0040007	0.835	22	186	negative regulation of cell growth	growth	5
GO:0008361	GO:0008361	63	GO:0031647	0.496	22	180	regulation of cell size	regulation of protein stability	5
GO:0061572	GO:0061572	26	GO:0033043	0.5	22	164	actin filament bundle organization	regulation of organelle organization	5
GO:0043467	GO:0043467	43	GO:0006091	0.856	22	134	regulation of generation of precursor metabolites and energy	generation of precursor metabolites and energy	5
GO:00070411	GO:0007041	2	GO:0070727	0.564	22	122	lysosomal transport	cellular macromolecule localization	5
GO:0015850	GO:0015850	1	GO:0071705	0.477	21	286	organic hydroxy compound transport	nitrogen compound transport	5
GO:0051146	GO:0051146	58	GO:0061061	0.904	21	283	striated muscle cell differentiation	muscle structure development	5
GO:00335001	GO:0033500	9	GO:0042592	0.757	21	247	carbohydrate homeostasis	homeostatic process	5
GO:19016172	GO:1901617	62	GO:1901615	0.911	21	243	organic hydroxy compound biosynthetic process	organic hydroxy compound metabolic process	5
GO:0016485	GO:0016485	12	GO:0006508	0.77	21	242	protein processing	proteolysis	5
GO:00336731	GO:0033673	21	GO:0044093	0.679	21	237	negative regulation of kinase activity	positive regulation of molecular function	5
GO:1902115	GO:1902115	33	GO:0044087	0.84	21	226	regulation of organelle assembly	regulation of cellular component biogenesis	5
GO:00064572	GO:0006457	12	GO:0006508	0.464	21	211	protein folding	proteolysis	5
GO:0010952	GO:0010952	12	GO:0006508	0.731	21	195	positive regulation of peptidase activity	proteolysis	5
GO:0045664	GO:0045664	17	GO:0022008	0.708	21	192	regulation of neuron differentiation	neurogenesis	5
GO:00987391	GO:0098739	22	GO:0055085	0.746	21	182	import across plasma membrane	transmembrane transport	5
GO:20012421	GO:2001242	4	GO:0012501	0.696	21	171	regulation of intrinsic apoptotic signaling pathway	programmed cell death	5
GO:0043112	GO:0043112	77	GO:0043112	0.999	21	167	receptor metabolic process	receptor metabolic process	5
GO:0051494	GO:0051494	26	GO:0033043	0.787	21	164	negative regulation of cytoskeleton organization	regulation of organelle organization	5
GO:19908451	GO:1990845	78	GO:1990845	0.999	21	159	adaptive thermogenesis	adaptive thermogenesis	5
GO:19001801	GO:1900180	2	GO:0070727	0.668	21	132	regulation of protein localization to nucleus	cellular macromolecule localization	5
GO:0007006	GO:0007006	23	GO:0007010	0.518	21	116	mitochondrial membrane organization	cytoskeleton organization	5
GO:00229041	GO:0022904	43	GO:0006091	0.856	21	113	respiratory electron transport chain	generation of precursor metabolites and energy	5
GO:00313481	GO:0031348	14	GO:0048585	0.774	20	268	negative regulation of defense response	negative regulation of response to stimulus	5
GO:0010466	GO:0010466	21	GO:0044093	0.655	20	260	negative regulation of peptidase activity	positive regulation of molecular function	5
GO:0003015	GO:0003015	61	GO:0003013	0.924	20	258	heart process	circulatory system process	5
GO:00468831	GO:0046883	63	GO:0031647	0.512	20	234	regulation of hormone secretion	regulation of protein stability	5
GO:00459301	GO:0045930	16	GO:0007049	0.73	20	234	negative regulation of mitotic cell cycle	cell cycle	5
GO:0007599	GO:0007599	63	GO:0031647	0.519	20	228	hemostasis	regulation of protein stability	5
GO:00971911	GO:0097191	4	GO:0012501	0.721	20	221	extrinsic apoptotic signaling pathway	programmed cell death	5
GO:00100011	GO:0010001	17	GO:0022008	0.74	20	218	glial cell differentiation	neurogenesis	5
GO:00488631	GO:0048863	76	GO:0045444	0.399	20	217	stem cell differentiation	fat cell differentiation	5
GO:00342841	GO:0034284	29	GO:1901698	0.473	20	201	response to monosaccharide	response to nitrogen compound	5
GO:0007369	GO:0007369	39	GO:0009790	0.793	20	190	gastrulation	embryo development	5
GO:0007033	GO:0007033	23	GO:0007010	0.55	20	188	vacuole organization	cytoskeleton organization	5
GO:0031345	GO:0031345	19	GO:0042127	0.707	20	187	negative regulation of cell projection organization	regulation of cell population proliferation	5
GO:0035725	GO:0035725	51	GO:0030001	0.797	20	177	sodium ion transmembrane transport	metal ion transport	5
GO:0010634	GO:0010634	72	GO:0090130	0.93	20	175	positive regulation of epithelial cell migration	tissue migration	5
GO:0000910	GO:0000910	59	GO:0051301	0.904	20	174	cytokinesis	cell division	5
GO:00550881	GO:0055088	9	GO:0042592	0.754	20	173	lipid homeostasis	homeostatic process	5
GO:0010970	GO:0010970	2	GO:0070727	0.59	20	156	transport along microtubule	cellular macromolecule localization	5
GO:0090316	GO:0090316	13	GO:0051049	0.711	20	155	positive regulation of intracellular protein transport	regulation of transport	5
GO:0098732	GO:0098732	32	GO:0070647	0.517	20	134	macromolecule deacylation	protein modification by small protein conjugation or removal	5
GO:00425421	GO:0042542	3	GO:0033554	0.464	20	128	response to hydrogen peroxide	cellular response to stress	5
GO:1903008	GO:1903008	55	GO:0022411	0.893	20	121	organelle disassembly	cellular component disassembly	5
GO:0045017	GO:0045017	25	GO:0006629	0.753	19	253	glycerolipid biosynthetic process	lipid metabolic process	5
GO:0021537	GO:0021537	47	GO:0060322	0.877	19	249	telencephalon development	head development	5
GO:0090068	GO:0090068	16	GO:0007049	0.731	19	247	positive regulation of cell cycle process	cell cycle	5
GO:00487621	GO:0048762	7	GO:0009888	0.713	19	246	mesenchymal cell differentiation	tissue development	5
GO:00712412	GO:0071241	29	GO:1901698	0.484	19	220	cellular response to inorganic substance	response to nitrogen compound	5
GO:0002573	GO:0002573	66	GO:0002521	0.887	19	211	myeloid leukocyte differentiation	leukocyte differentiation	5
GO:0017157	GO:0017157	45	GO:0046903	0.813	19	206	regulation of exocytosis	secretion	5
GO:0060541	GO:0060541	42	GO:0035295	0.392	19	203	respiratory system development	tube development	5
GO:0008154	GO:0008154	26	GO:0033043	0.514	19	196	actin polymerization or depolymerization	regulation of organelle organization	5
GO:0051495	GO:0051495	26	GO:0033043	0.798	19	195	positive regulation of cytoskeleton organization	regulation of organelle organization	5
GO:0006575	GO:0006575	79	GO:0006575	0.999	19	190	cellular modified amino acid metabolic process	cellular modified amino acid metabolic process	5
GO:0031056	GO:0031056	32	GO:0070647	0.672	19	180	regulation of histone modification	protein modification by small protein conjugation or removal	5
GO:00107211	GO:0010721	18	GO:0045595	0.78	19	180	negative regulation of cell development	regulation of cell differentiation	5
GO:00300731	GO:0030073	1	GO:0071705	0.707	19	179	insulin secretion	nitrogen compound transport	5
GO:00016591	GO:0001659	9	GO:0042592	0.728	19	177	temperature homeostasis	homeostatic process	5
GO:1902905	GO:1902905	26	GO:0033043	0.629	19	176	positive regulation of supramolecular fiber organization	regulation of organelle organization	5
GO:00468901	GO:0046890	25	GO:0006629	0.712	19	175	regulation of lipid biosynthetic process	lipid metabolic process	5
GO:0035265	GO:0035265	35	GO:0040007	0.845	19	175	organ growth	growth	5
GO:1902904	GO:1902904	26	GO:0033043	0.625	19	168	negative regulation of supramolecular fiber organization	regulation of organelle organization	5
GO:00022621	GO:0002262	9	GO:0042592	0.74	19	161	myeloid cell homeostasis	homeostatic process	5
GO:0016052	GO:0016052	57	GO:0005975	0.875	19	154	carbohydrate catabolic process	carbohydrate metabolic process	5
GO:0070507	GO:0070507	26	GO:0033043	0.798	19	153	regulation of microtubule cytoskeleton organization	regulation of organelle organization	5
GO:0008360	GO:0008360	34	GO:0000902	0.796	19	151	regulation of cell shape	cell morphogenesis	5
GO:00353031	GO:0035303	8	GO:0016310	0.583	19	130	regulation of dephosphorylation	phosphorylation	5
GO:0006612	GO:0006612	2	GO:0070727	0.676	19	130	protein targeting to membrane	cellular macromolecule localization	5
GO:0009132	GO:0009132	8	GO:0016310	0.535	19	130	nucleoside diphosphate metabolic process	phosphorylation	5
GO:00705851	GO:0070585	2	GO:0070727	0.691	19	125	protein localization to mitochondrion	cellular macromolecule localization	5
GO:00487381	GO:0048738	7	GO:0009888	0.714	18	234	cardiac muscle tissue development	tissue development	5
GO:0042445	GO:0042445	63	GO:0031647	0.522	18	230	hormone metabolic process	regulation of protein stability	5
GO:0060491	GO:0060491	19	GO:0042127	0.719	18	222	regulation of cell projection assembly	regulation of cell population proliferation	5
GO:00900871	GO:0090087	1	GO:0071705	0.708	18	183	regulation of peptide transport	nitrogen compound transport	5
GO:0048771	GO:0048771	80	GO:0048771	0.999	18	175	tissue remodeling	tissue remodeling	5
GO:1905475	GO:1905475	2	GO:0070727	0.692	18	172	regulation of protein localization to membrane	cellular macromolecule localization	5
GO:0060538	GO:0060538	58	GO:0061061	0.85	18	166	skeletal muscle organ development	muscle structure development	5
GO:0046661	GO:0046661	37	GO:0000003	0.738	18	164	male sex differentiation	reproduction	5
GO:0032200	GO:0032200	23	GO:0007010	0.566	18	162	telomere organization	cytoskeleton organization	5
GO:00346141	GO:0034614	3	GO:0033554	0.664	18	147	cellular response to reactive oxygen species	cellular response to stress	5
GO:0010821	GO:0010821	23	GO:0007010	0.526	18	143	regulation of mitochondrion organization	cytoskeleton organization	5
GO:0051225	GO:0051225	23	GO:0007010	0.72	18	141	spindle assembly	cytoskeleton organization	5
GO:0000723	GO:0000723	23	GO:0007010	0.56	18	132	telomere maintenance	cytoskeleton organization	5
GO:0048675	GO:0048675	35	GO:0040007	0.816	18	121	axon extension	growth	5
GO:0009141	GO:0009141	8	GO:0016310	0.621	18	111	nucleoside triphosphate metabolic process	phosphorylation	5
GO:0048640	GO:0048640	35	GO:0040007	0.803	18	111	negative regulation of developmental growth	growth	5
GO:1990542	GO:1990542	22	GO:0055085	0.659	18	105	mitochondrial transmembrane transport	transmembrane transport	5
GO:00066261	GO:0006626	2	GO:0070727	0.677	18	101	protein targeting to mitochondrion	cellular macromolecule localization	5
GO:0042982	GO:0042982	81	GO:0042982	0.999	18	95	amyloid precursor protein metabolic process	amyloid precursor protein metabolic process	5
GO:0010232	GO:0010232	61	GO:0003013	0.792	18	87	vascular transport	circulatory system process	5
GO:0001505	GO:0001505	63	GO:0031647	0.511	17	214	regulation of neurotransmitter levels	regulation of protein stability	5
GO:0033044	GO:0033044	23	GO:0007010	0.563	17	213	regulation of chromosome organization	cytoskeleton organization	5
GO:0034764	GO:0034764	13	GO:0051049	0.746	17	213	positive regulation of transmembrane transport	regulation of transport	5
GO:0008016	GO:0008016	61	GO:0003013	0.898	17	212	regulation of heart contraction	circulatory system process	5
GO:0051216	GO:0051216	7	GO:0009888	0.696	17	194	cartilage development	tissue development	5
GO:0051701	GO:0051701	30	GO:0044419	0.704	17	192	biological process involved in interaction with host	biological process involved in interspecies interaction between organisms	5
GO:1901654	GO:1901654	29	GO:1901698	0.474	17	190	response to ketone	response to nitrogen compound	5
GO:0016482	GO:0016482	2	GO:0070727	0.585	17	173	cytosolic transport	cellular macromolecule localization	5
GO:00723311	GO:0072331	11	GO:1902531	0.624	17	171	signal transduction by p53 class mediator	regulation of intracellular signal transduction	5
GO:0051099	GO:0051099	21	GO:0044093	0.756	17	171	positive regulation of binding	positive regulation of molecular function	5
GO:1903034	GO:1903034	3	GO:0033554	0.5	17	166	regulation of response to wounding	cellular response to stress	5
GO:0030307	GO:0030307	35	GO:0040007	0.826	17	163	positive regulation of cell growth	growth	5
GO:0006665	GO:0006665	25	GO:0006629	0.741	17	162	sphingolipid metabolic process	lipid metabolic process	5
GO:00066331	GO:0006633	6	GO:0044281	0.688	17	162	fatty acid biosynthetic process	small molecule metabolic process	5
GO:00359662	GO:0035966	29	GO:1901698	0.474	17	158	response to topologically incorrect protein	response to nitrogen compound	5
GO:0030832	GO:0030832	63	GO:0031647	0.492	17	158	regulation of actin filament length	regulation of protein stability	5
GO:0051168	GO:0051168	2	GO:0070727	0.583	17	156	nuclear export	cellular macromolecule localization	5
GO:0050770	GO:0050770	19	GO:0042127	0.692	17	154	regulation of axonogenesis	regulation of cell population proliferation	5
GO:00620131	GO:0062013	6	GO:0044281	0.661	17	145	positive regulation of small molecule metabolic process	small molecule metabolic process	5
GO:0043524	GO:0043524	4	GO:0012501	0.676	17	145	negative regulation of neuron apoptotic process	programmed cell death	5
GO:0045727	GO:0045727	5	GO:0031328	0.642	17	141	positive regulation of translation	positive regulation of cellular biosynthetic process	5
GO:00421771	GO:0042177	15	GO:0009057	0.714	17	124	negative regulation of protein catabolic process	macromolecule catabolic process	5
GO:00427521	GO:0042752	71	GO:0048511	0.905	17	117	regulation of circadian rhythm	rhythmic process	5
GO:0006766	GO:0006766	6	GO:0044281	0.656	17	111	vitamin metabolic process	small molecule metabolic process	5
GO:00331081	GO:0033108	23	GO:0007010	0.508	17	94	mitochondrial respiratory chain complex assembly	cytoskeleton organization	5
GO:00091421	GO:0009142	8	GO:0016310	0.601	17	85	nucleoside triphosphate biosynthetic process	phosphorylation	5
GO:00017631	GO:0001763	34	GO:0000902	0.542	16	199	morphogenesis of a branching structure	cell morphogenesis	5
GO:0015698	GO:0015698	73	GO:0051235	0.338	16	185	inorganic anion transport	maintenance of location	5
GO:0051048	GO:0051048	13	GO:0051049	0.726	16	167	negative regulation of secretion	regulation of transport	5
GO:00511001	GO:0051100	21	GO:0044093	0.64	16	166	negative regulation of binding	positive regulation of molecular function	5
GO:0030041	GO:0030041	26	GO:0033043	0.502	16	166	actin filament polymerization	regulation of organelle organization	5
GO:0061025	GO:0061025	41	GO:0061024	0.846	16	163	membrane fusion	membrane organization	5
GO:0016241	GO:0016241	15	GO:0009057	0.601	16	158	regulation of macroautophagy	macromolecule catabolic process	5
GO:0048592	GO:0048592	44	GO:0009887	0.771	16	154	eye morphogenesis	animal organ morphogenesis	5
GO:00458341	GO:0045834	25	GO:0006629	0.689	16	153	positive regulation of lipid metabolic process	lipid metabolic process	5
GO:1903825	GO:1903825	1	GO:0071705	0.454	16	153	organic acid transmembrane transport	nitrogen compound transport	5
GO:1902850	GO:1902850	23	GO:0007010	0.741	16	153	microtubule cytoskeleton organization involved in mitosis	cytoskeleton organization	5
GO:0035148	GO:0035148	34	GO:0000902	0.517	16	152	tube formation	cell morphogenesis	5
GO:19026522	GO:1902652	62	GO:1901615	0.867	16	150	secondary alcohol metabolic process	organic hydroxy compound metabolic process	5
GO:0044272	GO:0044272	70	GO:0006790	0.929	16	149	sulfur compound biosynthetic process	sulfur compound metabolic process	5
GO:00507961	GO:0050796	1	GO:0071705	0.69	16	147	regulation of insulin secretion	nitrogen compound transport	5
GO:0015748	GO:0015748	1	GO:0071705	0.443	16	147	organophosphate ester transport	nitrogen compound transport	5
GO:0072006	GO:0072006	82	GO:0072006	0.998	16	146	nephron development	nephron development	5
GO:0031023	GO:0031023	23	GO:0007010	0.75	16	146	microtubule organizing center organization	cytoskeleton organization	5
GO:0030010	GO:0030010	75	GO:0007163	0.958	16	145	establishment of cell polarity	establishment or maintenance of cell polarity	5
GO:00072721	GO:0007272	17	GO:0022008	0.588	16	140	ensheathment of neurons	neurogenesis	5
GO:00308791	GO:0030879	44	GO:0009887	0.493	16	135	mammary gland development	animal organ morphogenesis	5
GO:00341011	GO:0034101	9	GO:0042592	0.723	16	134	erythrocyte homeostasis	homeostatic process	5
GO:0008286	GO:0008286	29	GO:1901698	0.776	16	120	insulin receptor signaling pathway	response to nitrogen compound	5
GO:0009185	GO:0009185	8	GO:0016310	0.518	16	112	ribonucleoside diphosphate metabolic process	phosphorylation	5
GO:0043149	GO:0043149	26	GO:0033043	0.48	16	109	stress fiber assembly	regulation of organelle organization	5
GO:0032231	GO:0032231	26	GO:0033043	0.757	16	106	regulation of actin filament bundle assembly	regulation of organelle organization	5
GO:0006090	GO:0006090	6	GO:0044281	0.658	16	106	pyruvate metabolic process	small molecule metabolic process	5
GO:0110020	GO:0110020	23	GO:0007010	0.696	16	101	regulation of actomyosin structure organization	cytoskeleton organization	5
GO:0009199	GO:0009199	8	GO:0016310	0.614	16	89	ribonucleoside triphosphate metabolic process	phosphorylation	5
GO:1904018	GO:1904018	18	GO:0045595	0.627	15	183	positive regulation of vasculature development	regulation of cell differentiation	5
GO:00507281	GO:0050728	14	GO:0048585	0.734	15	182	negative regulation of inflammatory response	negative regulation of response to stimulus	5
GO:00092662	GO:0009266	38	GO:0009628	0.802	15	179	response to temperature stimulus	response to abiotic stimulus	5
GO:00066942	GO:0006694	25	GO:0006629	0.729	15	176	steroid biosynthetic process	lipid metabolic process	5
GO:0034728	GO:0034728	54	GO:0006325	0.829	15	176	nucleosome organization	chromatin organization	5
GO:0048639	GO:0048639	35	GO:0040007	0.829	15	169	positive regulation of developmental growth	growth	5
GO:00032051	GO:0003205	40	GO:0072359	0.757	15	167	cardiac chamber development	circulatory system development	5
GO:0071453	GO:0071453	38	GO:0009628	0.801	15	165	cellular response to oxygen levels	response to abiotic stimulus	5
GO:0001764	GO:0001764	24	GO:0016477	0.73	15	164	neuron migration	cell migration	5
GO:0007009	GO:0007009	53	GO:0010256	0.876	15	156	plasma membrane organization	endomembrane system organization	5
GO:0051961	GO:0051961	18	GO:0045595	0.615	15	145	negative regulation of nervous system development	regulation of cell differentiation	5
GO:0035264	GO:0035264	35	GO:0040007	0.817	15	143	multicellular organism growth	growth	5
GO:0003158	GO:0003158	7	GO:0009888	0.663	15	138	endothelium development	tissue development	5
GO:0010977	GO:0010977	19	GO:0042127	0.686	15	136	negative regulation of neuron projection development	regulation of cell population proliferation	5
GO:0061041	GO:0061041	3	GO:0033554	0.489	15	133	regulation of wound healing	cellular response to stress	5
GO:0001101	GO:0001101	29	GO:1901698	0.459	15	129	response to acid chemical	response to nitrogen compound	5
GO:19049501	GO:1904950	13	GO:0051049	0.655	15	128	negative regulation of establishment of protein localization	regulation of transport	5
GO:00723291	GO:0072329	15	GO:0009057	0.664	15	124	monocarboxylic acid catabolic process	macromolecule catabolic process	5
GO:00311091	GO:0031109	23	GO:0007010	0.733	15	124	microtubule polymerization or depolymerization	cytoskeleton organization	5
GO:00359672	GO:0035967	29	GO:1901698	0.462	15	116	cellular response to topologically incorrect protein	response to nitrogen compound	5
GO:00344401	GO:0034440	25	GO:0006629	0.694	15	112	lipid oxidation	lipid metabolic process	5
GO:0061387	GO:0061387	63	GO:0031647	0.475	15	108	regulation of extent of cell growth	regulation of protein stability	5
GO:0008637	GO:0008637	23	GO:0007010	0.511	15	105	apoptotic mitochondrial changes	cytoskeleton organization	5
GO:00090621	GO:0009062	15	GO:0009057	0.654	15	102	fatty acid catabolic process	macromolecule catabolic process	5
GO:0016575	GO:0016575	32	GO:0070647	0.638	15	99	histone deacetylation	protein modification by small protein conjugation or removal	5
GO:0043648	GO:0043648	6	GO:0044281	0.648	15	96	dicarboxylic acid metabolic process	small molecule metabolic process	5
GO:00353041	GO:0035304	8	GO:0016310	0.568	15	91	regulation of protein dephosphorylation	phosphorylation	5
GO:0070301	GO:0070301	3	GO:0033554	0.61	15	90	cellular response to hydrogen peroxide	cellular response to stress	5
GO:0022406	GO:0022406	83	GO:0022406	0.999	15	84	membrane docking	membrane docking	5
GO:0048041	GO:0048041	48	GO:0034330	0.784	15	83	focal adhesion assembly	cell junction organization	5
GO:1903533	GO:1903533	2	GO:0070727	0.637	15	78	regulation of protein targeting	cellular macromolecule localization	5
GO:00092011	GO:0009201	8	GO:0016310	0.598	15	74	ribonucleoside triphosphate biosynthetic process	phosphorylation	5
GO:00018371	GO:0001837	7	GO:0009888	0.681	14	164	epithelial to mesenchymal transition	tissue development	5
GO:0046488	GO:0046488	8	GO:0016310	0.626	14	162	phosphatidylinositol metabolic process	phosphorylation	5
GO:0031960	GO:0031960	29	GO:1901698	0.456	14	157	response to corticosteroid	response to nitrogen compound	5
GO:00161252	GO:0016125	25	GO:0006629	0.711	14	155	sterol metabolic process	lipid metabolic process	5
GO:00018901	GO:0001890	44	GO:0009887	0.49	14	148	placenta development	animal organ morphogenesis	5
GO:00713221	GO:0071322	29	GO:1901698	0.459	14	148	cellular response to carbohydrate stimulus	response to nitrogen compound	5
GO:2000377	GO:2000377	74	GO:0072593	0.944	14	147	regulation of reactive oxygen species metabolic process	reactive oxygen species metabolic process	5
GO:0048284	GO:0048284	23	GO:0007010	0.531	14	143	organelle fusion	cytoskeleton organization	5
GO:0072073	GO:0072073	82	GO:0072006	0.869	14	140	kidney epithelium development	nephron development	5
GO:00105651	GO:0010565	6	GO:0044281	0.658	14	132	regulation of cellular ketone metabolic process	small molecule metabolic process	5
GO:0010595	GO:0010595	72	GO:0090130	0.911	14	132	positive regulation of endothelial cell migration	tissue migration	5
GO:0007498	GO:0007498	7	GO:0009888	0.659	14	132	mesoderm development	tissue development	5
GO:0007052	GO:0007052	23	GO:0007010	0.723	14	126	mitotic spindle organization	cytoskeleton organization	5
GO:0032355	GO:0032355	29	GO:1901698	0.444	14	123	response to estradiol	response to nitrogen compound	5
GO:00109061	GO:0010906	57	GO:0005975	0.822	14	123	regulation of glucose metabolic process	carbohydrate metabolic process	5
GO:0005976	GO:0005976	57	GO:0005975	0.848	14	109	polysaccharide metabolic process	carbohydrate metabolic process	5
GO:00468221	GO:0046822	13	GO:0051049	0.688	14	104	regulation of nucleocytoplasmic transport	regulation of transport	5
GO:0032091	GO:0032091	21	GO:0044093	0.615	14	97	negative regulation of protein binding	positive regulation of molecular function	5
GO:0000422	GO:0000422	55	GO:0022411	0.862	14	88	autophagy of mitochondrion	cellular component disassembly	5
GO:0006140	GO:0006140	6	GO:0044281	0.591	14	87	regulation of nucleotide metabolic process	small molecule metabolic process	5
GO:19058972	GO:1905897	3	GO:0033554	0.641	14	82	regulation of response to endoplasmic reticulum stress	cellular response to stress	5
GO:0010833	GO:0010833	23	GO:0007010	0.505	14	81	telomere maintenance via telomere lengthening	cytoskeleton organization	5
GO:0033143	GO:0033143	69	GO:0030522	0.855	14	72	regulation of intracellular steroid hormone receptor signaling pathway	intracellular receptor signaling pathway	5
GO:0051881	GO:0051881	63	GO:0031647	0.46	14	71	regulation of mitochondrial membrane potential	regulation of protein stability	5
GO:0042987	GO:0042987	81	GO:0042982	0.979	14	68	amyloid precursor protein catabolic process	amyloid precursor protein metabolic process	5
GO:00515922	GO:0051592	29	GO:1901698	0.456	13	144	response to calcium ion	response to nitrogen compound	5
GO:00455981	GO:0045598	76	GO:0045444	0.952	13	142	regulation of fat cell differentiation	fat cell differentiation	5
GO:0006997	GO:0006997	23	GO:0007010	0.52	13	141	nucleus organization	cytoskeleton organization	5
GO:0032147	GO:0032147	21	GO:0044093	0.735	13	141	activation of protein kinase activity	positive regulation of molecular function	5
GO:1903322	GO:1903322	32	GO:0070647	0.765	13	139	positive regulation of protein modification by small protein conjugation or removal	protein modification by small protein conjugation or removal	5
GO:0010508	GO:0010508	15	GO:0009057	0.601	13	136	positive regulation of autophagy	macromolecule catabolic process	5
GO:00456672	GO:0045667	68	GO:0001503	0.881	13	135	regulation of osteoblast differentiation	ossification	5
GO:20012351	GO:2001235	4	GO:0012501	0.673	13	134	positive regulation of apoptotic signaling pathway	programmed cell death	5
GO:00066381	GO:0006638	25	GO:0006629	0.705	13	132	neutral lipid metabolic process	lipid metabolic process	5
GO:00507141	GO:0050714	45	GO:0046903	0.78	13	128	positive regulation of protein secretion	secretion	5
GO:00067202	GO:0006720	25	GO:0006629	0.717	13	117	isoprenoid metabolic process	lipid metabolic process	5
GO:0010927	GO:0010927	34	GO:0000902	0.516	13	112	cellular component assembly involved in morphogenesis	cell morphogenesis	5
GO:1905037	GO:1905037	23	GO:0007010	0.517	13	111	autophagosome organization	cytoskeleton organization	5
GO:0090174	GO:0090174	23	GO:0007010	0.517	13	109	organelle membrane fusion	cytoskeleton organization	5
GO:0003279	GO:0003279	40	GO:0072359	0.714	13	106	cardiac septum development	circulatory system development	5
GO:1901890	GO:1901890	33	GO:0044087	0.778	13	104	positive regulation of cell junction assembly	regulation of cellular component biogenesis	5
GO:0051262	GO:0051262	54	GO:0006325	0.596	13	88	protein tetramerization	chromatin organization	5
GO:0006112	GO:0006112	43	GO:0006091	0.841	13	86	energy reserve metabolic process	generation of precursor metabolites and energy	5
GO:0072384	GO:0072384	2	GO:0070727	0.541	13	85	organelle transport along microtubule	cellular macromolecule localization	5
GO:00109211	GO:0010921	8	GO:0016310	0.554	13	84	regulation of phosphatase activity	phosphorylation	5
GO:19001821	GO:1900182	2	GO:0070727	0.642	13	84	positive regulation of protein localization to nucleus	cellular macromolecule localization	5
GO:0046785	GO:0046785	23	GO:0007010	0.699	13	84	microtubule polymerization	cytoskeleton organization	5
GO:0090559	GO:0090559	63	GO:0031647	0.465	13	76	regulation of membrane permeability	regulation of protein stability	5
GO:0000271	GO:0000271	57	GO:0005975	0.814	13	75	polysaccharide biosynthetic process	carbohydrate metabolic process	5
GO:0140115	GO:0140115	22	GO:0055085	0.672	13	74	export across plasma membrane	transmembrane transport	5
GO:00422741	GO:0042274	33	GO:0044087	0.55	13	73	ribosomal small subunit biogenesis	regulation of cellular component biogenesis	5
GO:00329221	GO:0032922	71	GO:0048511	0.868	13	69	circadian regulation of gene expression	rhythmic process	5
GO:0072665	GO:0072665	2	GO:0070727	0.651	13	68	protein localization to vacuole	cellular macromolecule localization	5
GO:0071806	GO:0071806	1	GO:0071705	0.655	13	63	protein transmembrane transport	nitrogen compound transport	5
GO:0061951	GO:0061951	2	GO:0070727	0.627	13	63	establishment of protein localization to plasma membrane	cellular macromolecule localization	5
GO:00338651	GO:0033865	8	GO:0016310	0.611	12	125	nucleoside bisphosphate metabolic process	phosphorylation	5
GO:0001704	GO:0001704	39	GO:0009790	0.756	12	123	formation of primary germ layer	embryo development	5
GO:0009308	GO:0009308	84	GO:0009308	0.999	12	122	amine metabolic process	amine metabolic process	5
GO:0006413	GO:0006413	28	GO:0006518	0.799	12	120	translational initiation	peptide metabolic process	5
GO:0030282	GO:0030282	68	GO:0001503	0.88	12	120	bone mineralization	ossification	5
GO:0051261	GO:0051261	55	GO:0022411	0.876	12	119	protein depolymerization	cellular component disassembly	5
GO:0003014	GO:0003014	61	GO:0003013	0.603	12	114	renal system process	circulatory system process	5
GO:0031623	GO:0031623	45	GO:0046903	0.388	12	114	receptor internalization	secretion	5
GO:0002062	GO:0002062	7	GO:0009888	0.65	12	110	chondrocyte differentiation	tissue development	5
GO:0060840	GO:0060840	40	GO:0072359	0.703	12	106	artery development	circulatory system development	5
GO:0043255	GO:0043255	57	GO:0005975	0.822	12	102	regulation of carbohydrate biosynthetic process	carbohydrate metabolic process	5
GO:0046620	GO:0046620	35	GO:0040007	0.795	12	101	regulation of organ growth	growth	5
GO:0043473	GO:0043473	85	GO:0043473	0.999	12	101	pigmentation	pigmentation	5
GO:0019080	GO:0019080	67	GO:0016032	0.861	12	99	viral gene expression	viral process	5
GO:00346202	GO:0034620	29	GO:1901698	0.454	12	97	cellular response to unfolded protein	response to nitrogen compound	5
GO:0010507	GO:0010507	15	GO:0009057	0.572	12	87	negative regulation of autophagy	macromolecule catabolic process	5
GO:0070828	GO:0070828	54	GO:0006325	0.81	12	81	heterochromatin organization	chromatin organization	5
GO:00069701	GO:0006970	38	GO:0009628	0.755	12	80	response to osmotic stress	response to abiotic stimulus	5
GO:0032204	GO:0032204	23	GO:0007010	0.521	12	80	regulation of telomere maintenance	cytoskeleton organization	5
GO:0032456	GO:0032456	2	GO:0070727	0.542	12	76	endocytic recycling	cellular macromolecule localization	5
GO:0006081	GO:0006081	86	GO:0006081	0.999	12	66	cellular aldehyde metabolic process	cellular aldehyde metabolic process	5
GO:0008333	GO:0008333	2	GO:0070727	0.521	12	62	endosome to lysosome transport	cellular macromolecule localization	5
GO:0043470	GO:0043470	57	GO:0005975	0.792	12	55	regulation of carbohydrate catabolic process	carbohydrate metabolic process	5
GO:1902991	GO:1902991	81	GO:0042982	0.949	12	55	regulation of amyloid precursor protein catabolic process	amyloid precursor protein metabolic process	5
GO:0009250	GO:0009250	57	GO:0005975	0.791	12	46	glucan biosynthetic process	carbohydrate metabolic process	5
GO:0021987	GO:0021987	47	GO:0060322	0.802	11	112	cerebral cortex development	head development	5
GO:0007088	GO:0007088	23	GO:0007010	0.507	11	111	regulation of mitotic nuclear division	cytoskeleton organization	5
GO:0099587	GO:0099587	22	GO:0055085	0.702	11	111	inorganic ion import across plasma membrane	transmembrane transport	5
GO:0006672	GO:0006672	25	GO:0006629	0.687	11	105	ceramide metabolic process	lipid metabolic process	5
GO:1903509	GO:1903509	31	GO:1901135	0.765	11	104	liposaccharide metabolic process	carbohydrate derivative metabolic process	5
GO:0015914	GO:0015914	1	GO:0071705	0.423	11	102	phospholipid transport	nitrogen compound transport	5
GO:1990823	GO:1990823	29	GO:1901698	0.441	11	100	response to leukemia inhibitory factor	response to nitrogen compound	5
GO:00550921	GO:0055092	9	GO:0042592	0.702	11	99	sterol homeostasis	homeostatic process	5
GO:0006721	GO:0006721	25	GO:0006629	0.698	11	98	terpenoid metabolic process	lipid metabolic process	5
GO:1902414	GO:1902414	2	GO:0070727	0.659	11	96	protein localization to cell junction	cellular macromolecule localization	5
GO:0032465	GO:0032465	59	GO:0051301	0.84	11	91	regulation of cytokinesis	cell division	5
GO:0045666	GO:0045666	17	GO:0022008	0.654	11	91	positive regulation of neuron differentiation	neurogenesis	5
GO:0007029	GO:0007029	53	GO:0010256	0.857	11	90	endoplasmic reticulum organization	endomembrane system organization	5
GO:0051781	GO:0051781	59	GO:0051301	0.832	11	89	positive regulation of cell division	cell division	5
GO:1901657	GO:1901657	31	GO:1901135	0.736	11	89	glycosyl compound metabolic process	carbohydrate derivative metabolic process	5
GO:1901879	GO:1901879	55	GO:0022411	0.845	11	88	regulation of protein depolymerization	cellular component disassembly	5
GO:0031110	GO:0031110	23	GO:0007010	0.7	11	88	regulation of microtubule polymerization or depolymerization	cytoskeleton organization	5
GO:0046849	GO:0046849	80	GO:0048771	0.947	11	88	bone remodeling	tissue remodeling	5
GO:00468891	GO:0046889	25	GO:0006629	0.654	11	85	positive regulation of lipid biosynthetic process	lipid metabolic process	5
GO:0071229	GO:0071229	29	GO:1901698	0.444	11	85	cellular response to acid chemical	response to nitrogen compound	5
GO:0032092	GO:0032092	21	GO:0044093	0.709	11	83	positive regulation of protein binding	positive regulation of molecular function	5
GO:1990849	GO:1990849	52	GO:0051640	0.819	11	82	vacuolar localization	organelle localization	5
GO:0048144	GO:0048144	19	GO:0042127	0.553	11	81	fibroblast proliferation	regulation of cell population proliferation	5
GO:0032272	GO:0032272	54	GO:0006325	0.595	11	80	negative regulation of protein polymerization	chromatin organization	5
GO:0140029	GO:0140029	45	GO:0046903	0.763	11	75	exocytic process	secretion	5
GO:00903071	GO:0090307	23	GO:0007010	0.678	11	71	mitotic spindle assembly	cytoskeleton organization	5
GO:0034394	GO:0034394	2	GO:0070727	0.634	11	69	protein localization to cell surface	cellular macromolecule localization	5
GO:0006900	GO:0006900	23	GO:0007010	0.493	11	64	vesicle budding from membrane	cytoskeleton organization	5
GO:0046902	GO:0046902	63	GO:0031647	0.459	11	61	regulation of mitochondrial membrane permeability	regulation of protein stability	5
GO:0043666	GO:0043666	8	GO:0016310	0.542	11	59	regulation of phosphoprotein phosphatase activity	phosphorylation	5
GO:0065002	GO:0065002	1	GO:0071705	0.648	11	52	intracellular protein transmembrane transport	nitrogen compound transport	5
GO:0030316	GO:0030316	66	GO:0002521	0.822	10	96	osteoclast differentiation	leukocyte differentiation	5
GO:19033212	GO:1903321	32	GO:0070647	0.744	10	96	negative regulation of protein modification by small protein conjugation or removal	protein modification by small protein conjugation or removal	5
GO:0060419	GO:0060419	35	GO:0040007	0.802	10	96	heart growth	growth	5
GO:0032273	GO:0032273	54	GO:0006325	0.599	10	93	positive regulation of protein polymerization	chromatin organization	5
GO:00192171	GO:0019217	6	GO:0044281	0.631	10	92	regulation of fatty acid metabolic process	small molecule metabolic process	5
GO:1903035	GO:1903035	3	GO:0033554	0.473	10	92	negative regulation of response to wounding	cellular response to stress	5
GO:0030901	GO:0030901	17	GO:0022008	0.559	10	90	midbrain development	neurogenesis	5
GO:00016561	GO:0001656	82	GO:0072006	0.843	10	89	metanephros development	nephron development	5
GO:1901983	GO:1901983	32	GO:0070647	0.485	10	83	regulation of protein acetylation	protein modification by small protein conjugation or removal	5
GO:0001570	GO:0001570	42	GO:0035295	0.706	10	80	vasculogenesis	tube development	5
GO:0050772	GO:0050772	19	GO:0042127	0.644	10	77	positive regulation of axonogenesis	regulation of cell population proliferation	5
GO:0086001	GO:0086001	63	GO:0031647	0.49	10	77	cardiac muscle cell action potential	regulation of protein stability	5
GO:0043297	GO:0043297	48	GO:0034330	0.774	10	77	apical junction assembly	cell junction organization	5
GO:0061045	GO:0061045	3	GO:0033554	0.465	10	76	negative regulation of wound healing	cellular response to stress	5
GO:0003281	GO:0003281	40	GO:0072359	0.67	10	73	ventricular septum development	circulatory system development	5
GO:0000281	GO:0000281	59	GO:0051301	0.843	10	71	mitotic cytokinesis	cell division	5
GO:0050709	GO:0050709	13	GO:0051049	0.662	10	68	negative regulation of protein secretion	regulation of transport	5
GO:0032835	GO:0032835	82	GO:0072006	0.907	10	67	glomerulus development	nephron development	5
GO:00359141	GO:0035914	58	GO:0061061	0.778	10	65	skeletal muscle cell differentiation	muscle structure development	5
GO:00700591	GO:0070059	3	GO:0033554	0.62	10	63	intrinsic apoptotic signaling pathway in response to endoplasmic reticulum stress	cellular response to stress	5
GO:0033059	GO:0033059	85	GO:0043473	0.957	10	53	cellular pigmentation	pigmentation	5
GO:0072666	GO:0072666	2	GO:0070727	0.636	10	50	establishment of protein localization to vacuole	cellular macromolecule localization	5
GO:0030521	GO:0030521	69	GO:0030522	0.832	10	46	androgen receptor signaling pathway	intracellular receptor signaling pathway	5
GO:0006623	GO:0006623	2	GO:0070727	0.615	10	37	protein targeting to vacuole	cellular macromolecule localization	5
GO:0030500	GO:0030500	68	GO:0001503	0.844	9	80	regulation of bone mineralization	ossification	5
GO:0048844	GO:0048844	40	GO:0072359	0.683	9	79	artery morphogenesis	circulatory system development	5
GO:0061912	GO:0061912	49	GO:0061919	0.815	9	77	selective autophagy	process utilizing autophagic mechanism	5
GO:0045913	GO:0045913	57	GO:0005975	0.805	9	77	positive regulation of carbohydrate metabolic process	carbohydrate metabolic process	5
GO:00709721	GO:0070972	2	GO:0070727	0.651	9	75	protein localization to endoplasmic reticulum	cellular macromolecule localization	5
GO:0086003	GO:0086003	61	GO:0003013	0.798	9	75	cardiac muscle cell contraction	circulatory system process	5
GO:0060420	GO:0060420	35	GO:0040007	0.775	9	74	regulation of heart growth	growth	5
GO:0045665	GO:0045665	17	GO:0022008	0.644	9	72	negative regulation of neuron differentiation	neurogenesis	5
GO:0001885	GO:0001885	7	GO:0009888	0.609	9	69	endothelial cell development	tissue development	5
GO:1900076	GO:1900076	29	GO:1901698	0.731	9	67	regulation of cellular response to insulin stimulus	response to nitrogen compound	5
GO:0033013	GO:0033013	79	GO:0006575	0.3	9	66	tetrapyrrole metabolic process	cellular modified amino acid metabolic process	5
GO:0030837	GO:0030837	54	GO:0006325	0.588	9	65	negative regulation of actin filament polymerization	chromatin organization	5
GO:0050771	GO:0050771	18	GO:0045595	0.676	9	64	negative regulation of axonogenesis	regulation of cell differentiation	5
GO:1904356	GO:1904356	23	GO:0007010	0.486	9	61	regulation of telomere maintenance via telomere lengthening	cytoskeleton organization	5
GO:0032233	GO:0032233	26	GO:0033043	0.721	9	61	positive regulation of actin filament bundle assembly	regulation of organelle organization	5
GO:0046888	GO:0046888	13	GO:0051049	0.657	9	60	negative regulation of hormone secretion	regulation of transport	5
GO:0097352	GO:0097352	55	GO:0022411	0.83	9	60	autophagosome maturation	cellular component disassembly	5
GO:0048278	GO:0048278	83	GO:0022406	0.97	9	57	vesicle docking	membrane docking	5
GO:0030520	GO:0030520	69	GO:0030522	0.841	9	54	intracellular estrogen receptor signaling pathway	intracellular receptor signaling pathway	5
GO:0051496	GO:0051496	26	GO:0033043	0.709	9	51	positive regulation of stress fiber assembly	regulation of organelle organization	5
GO:0043457	GO:0043457	43	GO:0006091	0.774	9	50	regulation of cellular respiration	generation of precursor metabolites and energy	5
GO:0035305	GO:0035305	8	GO:0016310	0.526	9	48	negative regulation of dephosphorylation	phosphorylation	5
GO:0060976	GO:0060976	40	GO:0072359	0.652	9	48	coronary vasculature development	circulatory system development	5
GO:0006110	GO:0006110	57	GO:0005975	0.772	9	45	regulation of glycolytic process	carbohydrate metabolic process	5
GO:19035732	GO:1903573	3	GO:0033554	0.598	9	44	negative regulation of response to endoplasmic reticulum stress	cellular response to stress	5
GO:0031638	GO:0031638	12	GO:0006508	0.665	8	65	zymogen activation	proteolysis	5
GO:0042490	GO:0042490	17	GO:0022008	0.652	8	65	mechanoreceptor differentiation	neurogenesis	5
GO:0003170	GO:0003170	40	GO:0072359	0.702	8	65	heart valve development	circulatory system development	5
GO:0048814	GO:0048814	34	GO:0000902	0.743	8	64	regulation of dendrite morphogenesis	cell morphogenesis	5
GO:2000736	GO:2000736	76	GO:0045444	0.363	8	63	regulation of stem cell differentiation	fat cell differentiation	5
GO:0009116	GO:0009116	31	GO:1901135	0.708	8	63	nucleoside metabolic process	carbohydrate derivative metabolic process	5
GO:0045453	GO:0045453	80	GO:0048771	0.926	8	63	bone resorption	tissue remodeling	5
GO:00422551	GO:0042255	33	GO:0044087	0.511	8	62	ribosome assembly	regulation of cellular component biogenesis	5
GO:0097035	GO:0097035	41	GO:0061024	0.784	8	62	regulation of membrane lipid distribution	membrane organization	5
GO:0050994	GO:0050994	25	GO:0006629	0.64	8	61	regulation of lipid catabolic process	lipid metabolic process	5
GO:0048524	GO:0048524	67	GO:0016032	0.825	8	61	positive regulation of viral process	viral process	5
GO:2001244	GO:2001244	4	GO:0012501	0.623	8	61	positive regulation of intrinsic apoptotic signaling pathway	programmed cell death	5
GO:0035306	GO:0035306	8	GO:0016310	0.543	8	61	positive regulation of dephosphorylation	phosphorylation	5
GO:0051205	GO:0051205	2	GO:0070727	0.666	8	60	protein insertion into membrane	cellular macromolecule localization	5
GO:0046824	GO:0046824	13	GO:0051049	0.652	8	60	positive regulation of nucleocytoplasmic transport	regulation of transport	5
GO:0002090	GO:0002090	45	GO:0046903	0.363	8	59	regulation of receptor internalization	secretion	5
GO:0035773	GO:0035773	29	GO:1901698	0.428	8	59	insulin secretion involved in cellular response to glucose stimulus	response to nitrogen compound	5
GO:0030042	GO:0030042	55	GO:0022411	0.831	8	59	actin filament depolymerization	cellular component disassembly	5
GO:0006611	GO:0006611	2	GO:0070727	0.63	8	58	protein export from nucleus	cellular macromolecule localization	5
GO:0031122	GO:0031122	23	GO:0007010	0.663	8	57	cytoplasmic microtubule organization	cytoskeleton organization	5
GO:0034204	GO:0034204	41	GO:0061024	0.779	8	56	lipid translocation	membrane organization	5
GO:00311131	GO:0031113	23	GO:0007010	0.666	8	55	regulation of microtubule polymerization	cytoskeleton organization	5
GO:0072348	GO:0072348	73	GO:0051235	0.307	8	54	sulfur compound transport	maintenance of location	5
GO:0086009	GO:0086009	63	GO:0031647	0.475	8	52	membrane repolarization	regulation of protein stability	5
GO:0045912	GO:0045912	57	GO:0005975	0.782	8	51	negative regulation of carbohydrate metabolic process	carbohydrate metabolic process	5
GO:1903747	GO:1903747	2	GO:0070727	0.611	8	50	regulation of establishment of protein localization to mitochondrion	cellular macromolecule localization	5
GO:0061462	GO:0061462	2	GO:0070727	0.626	8	46	protein localization to lysosome	cellular macromolecule localization	5
GO:0009309	GO:0009309	84	GO:0009308	0.911	8	41	amine biosynthetic process	amine metabolic process	5
GO:00970091	GO:0097009	9	GO:0042592	0.674	8	40	energy homeostasis	homeostatic process	5
GO:0033144	GO:0033144	69	GO:0030522	0.815	8	37	negative regulation of intracellular steroid hormone receptor signaling pathway	intracellular receptor signaling pathway	5
GO:0044743	GO:0044743	1	GO:0071705	0.632	8	36	protein transmembrane import into intracellular organelle	nitrogen compound transport	5
GO:1905476	GO:1905476	13	GO:0051049	0.585	8	33	negative regulation of protein localization to membrane	regulation of transport	5
GO:1902992	GO:1902992	81	GO:0042982	0.903	8	33	negative regulation of amyloid precursor protein catabolic process	amyloid precursor protein metabolic process	5
GO:2000765	GO:2000765	28	GO:0006518	0.683	8	28	regulation of cytoplasmic translation	peptide metabolic process	5
GO:0051894	GO:0051894	48	GO:0034330	0.704	8	26	positive regulation of focal adhesion assembly	cell junction organization	5
GO:00094091	GO:0009409	38	GO:0009628	0.706	7	51	response to cold	response to abiotic stimulus	5
GO:0043268	GO:0043268	51	GO:0030001	0.7	7	51	positive regulation of potassium ion transport	metal ion transport	5
GO:0008347	GO:0008347	17	GO:0022008	0.637	7	51	glial cell migration	neurogenesis	5
GO:0032330	GO:0032330	7	GO:0009888	0.599	7	50	regulation of chondrocyte differentiation	tissue development	5
GO:1990573	GO:1990573	22	GO:0055085	0.64	7	50	potassium ion import across plasma membrane	transmembrane transport	5
GO:1901799	GO:1901799	15	GO:0009057	0.669	7	50	negative regulation of proteasomal protein catabolic process	macromolecule catabolic process	5
GO:00604251	GO:0060425	42	GO:0035295	0.692	7	50	lung morphogenesis	tube development	5
GO:1990928	GO:1990928	46	GO:0032101	0.508	7	49	response to amino acid starvation	regulation of response to external stimulus	5
GO:0051489	GO:0051489	19	GO:0042127	0.63	7	49	regulation of filopodium assembly	regulation of cell population proliferation	5
GO:0097300	GO:0097300	4	GO:0012501	0.638	7	49	programmed necrotic cell death	programmed cell death	5
GO:0008206	GO:0008206	25	GO:0006629	0.642	7	49	bile acid metabolic process	lipid metabolic process	5
GO:0009066	GO:0009066	6	GO:0044281	0.608	7	49	aspartate family amino acid metabolic process	small molecule metabolic process	5
GO:0008089	GO:0008089	2	GO:0070727	0.517	7	49	anterograde axonal transport	cellular macromolecule localization	5
GO:1905710	GO:1905710	63	GO:0031647	0.447	7	48	positive regulation of membrane permeability	regulation of protein stability	5
GO:0048146	GO:0048146	19	GO:0042127	0.622	7	48	positive regulation of fibroblast proliferation	regulation of cell population proliferation	5
GO:0010823	GO:0010823	23	GO:0007010	0.466	7	48	negative regulation of mitochondrion organization	cytoskeleton organization	5
GO:0010761	GO:0010761	24	GO:0016477	0.653	7	47	fibroblast migration	cell migration	5
GO:0051180	GO:0051180	73	GO:0051235	0.308	7	46	vitamin transport	maintenance of location	5
GO:0035307	GO:0035307	8	GO:0016310	0.534	7	46	positive regulation of protein dephosphorylation	phosphorylation	5
GO:0047496	GO:0047496	2	GO:0070727	0.508	7	45	vesicle transport along microtubule	cellular macromolecule localization	5
GO:0007595	GO:0007595	44	GO:0009887	0.433	7	44	lactation	animal organ morphogenesis	5
GO:0006903	GO:0006903	52	GO:0051640	0.807	7	43	vesicle targeting	organelle localization	5
GO:0071604	GO:0071604	60	GO:0001816	0.691	7	43	transforming growth factor beta production	cytokine production	5
GO:0048489	GO:0048489	52	GO:0051640	0.774	7	40	synaptic vesicle transport	organelle localization	5
GO:0002792	GO:0002792	13	GO:0051049	0.635	7	40	negative regulation of peptide secretion	regulation of transport	5
GO:1900077	GO:1900077	29	GO:1901698	0.698	7	40	negative regulation of cellular response to insulin stimulus	response to nitrogen compound	5
GO:0000266	GO:0000266	23	GO:0007010	0.472	7	40	mitochondrial fission	cytoskeleton organization	5
GO:0007007	GO:0007007	23	GO:0007010	0.478	7	40	inner mitochondrial membrane organization	cytoskeleton organization	5
GO:0071470	GO:0071470	38	GO:0009628	0.73	7	40	cellular response to osmotic stress	response to abiotic stimulus	5
GO:0099622	GO:0099622	63	GO:0031647	0.46	7	40	cardiac muscle cell membrane repolarization	regulation of protein stability	5
GO:1901998	GO:1901998	87	GO:1901998	1	7	39	toxin transport	toxin transport	5
GO:0045773	GO:0045773	19	GO:0042127	0.606	7	39	positive regulation of axon extension	regulation of cell population proliferation	5
GO:0046621	GO:0046621	35	GO:0040007	0.735	7	37	negative regulation of organ growth	growth	5
GO:0006904	GO:0006904	83	GO:0022406	0.944	7	36	vesicle docking involved in exocytosis	membrane docking	5
GO:0007031	GO:0007031	23	GO:0007010	0.496	7	36	peroxisome organization	cytoskeleton organization	5
GO:0090313	GO:0090313	2	GO:0070727	0.593	7	34	regulation of protein targeting to membrane	cellular macromolecule localization	5
GO:0072337	GO:0072337	1	GO:0071705	0.643	7	34	modified amino acid transport	nitrogen compound transport	5
GO:1903715	GO:1903715	43	GO:0006091	0.754	7	33	regulation of aerobic respiration	generation of precursor metabolites and energy	5
GO:0006099	GO:0006099	43	GO:0006091	0.779	7	31	tricarboxylic acid cycle	generation of precursor metabolites and energy	5
GO:0060765	GO:0060765	69	GO:0030522	0.796	7	28	regulation of androgen receptor signaling pathway	intracellular receptor signaling pathway	5
GO:0002082	GO:0002082	43	GO:0006091	0.731	7	24	regulation of oxidative phosphorylation	generation of precursor metabolites and energy	5
GO:2000737	GO:2000737	76	GO:0045444	0.336	7	24	negative regulation of stem cell differentiation	fat cell differentiation	5
GO:0045980	GO:0045980	6	GO:0044281	0.513	7	22	negative regulation of nucleotide metabolic process	small molecule metabolic process	5
GO:0043649	GO:0043649	6	GO:0044281	0.555	7	19	dicarboxylic acid catabolic process	small molecule metabolic process	5
GO:0070873	GO:0070873	57	GO:0005975	0.769	6	37	regulation of glycogen metabolic process	carbohydrate metabolic process	5
GO:0010923	GO:0010923	8	GO:0016310	0.509	6	37	negative regulation of phosphatase activity	phosphorylation	5
GO:1903749	GO:1903749	2	GO:0070727	0.593	6	36	positive regulation of establishment of protein localization to mitochondrion	cellular macromolecule localization	5
GO:0030224	GO:0030224	66	GO:0002521	0.741	6	36	monocyte differentiation	leukocyte differentiation	5
GO:0050775	GO:0050775	34	GO:0000902	0.709	6	35	positive regulation of dendrite morphogenesis	cell morphogenesis	5
GO:0007020	GO:0007020	23	GO:0007010	0.649	6	35	microtubule nucleation	cytoskeleton organization	5
GO:0033687	GO:0033687	19	GO:0042127	0.502	6	34	osteoblast proliferation	regulation of cell population proliferation	5
GO:0035308	GO:0035308	8	GO:0016310	0.516	6	34	negative regulation of protein dephosphorylation	phosphorylation	5
GO:0070633	GO:0070633	88	GO:0070633	1	6	33	transepithelial transport	transepithelial transport	5
GO:0010765	GO:0010765	51	GO:0030001	0.681	6	33	positive regulation of sodium ion transport	metal ion transport	5
GO:0061842	GO:0061842	89	GO:0061842	1	6	33	microtubule organizing center localization	microtubule organizing center localization	5
GO:0055075	GO:0055075	9	GO:0042592	0.64	6	32	potassium ion homeostasis	homeostatic process	5
GO:0045070	GO:0045070	67	GO:0016032	0.778	6	32	positive regulation of viral genome replication	viral process	5
GO:0060122	GO:0060122	17	GO:0022008	0.607	6	32	inner ear receptor cell stereocilium organization	neurogenesis	5
GO:0010962	GO:0010962	57	GO:0005975	0.754	6	31	regulation of glucan biosynthetic process	carbohydrate metabolic process	5
GO:0061437	GO:0061437	82	GO:0072006	0.737	6	30	renal system vasculature development	nephron development	5
GO:19001011	GO:1900101	3	GO:0033554	0.582	6	30	regulation of endoplasmic reticulum unfolded protein response	cellular response to stress	5
GO:0048753	GO:0048753	85	GO:0043473	0.918	6	29	pigment granule organization	pigmentation	5
GO:0002068	GO:0002068	7	GO:0009888	0.573	6	29	glandular epithelial cell development	tissue development	5
GO:0032469	GO:0032469	9	GO:0042592	0.626	6	25	endoplasmic reticulum calcium ion homeostasis	homeostatic process	5
GO:0007035	GO:0007035	9	GO:0042592	0.644	6	24	vacuolar acidification	homeostatic process	5
GO:0046931	GO:0046931	54	GO:0006325	0.529	6	21	pore complex assembly	chromatin organization	5
GO:0000028	GO:0000028	33	GO:0044087	0.464	6	19	ribosomal small subunit assembly	regulation of cellular component biogenesis	5
GO:0006595	GO:0006595	84	GO:0009308	0.891	6	19	polyamine metabolic process	amine metabolic process	5
GO:0060977	GO:0060977	40	GO:0072359	0.605	6	19	coronary vasculature morphogenesis	circulatory system development	5
GO:0071786	GO:0071786	53	GO:0010256	0.754	6	18	endoplasmic reticulum tubular network organization	endomembrane system organization	5
GO:0006596	GO:0006596	84	GO:0009308	0.848	6	15	polyamine biosynthetic process	amine metabolic process	5
GO:0048499	GO:0048499	53	GO:0010256	0.747	5	26	synaptic vesicle membrane organization	endomembrane system organization	5
GO:0032515	GO:0032515	8	GO:0016310	0.5	5	26	negative regulation of phosphoprotein phosphatase activity	phosphorylation	5
GO:0006972	GO:0006972	38	GO:0009628	0.679	5	26	hyperosmotic response	response to abiotic stimulus	5
GO:0051647	GO:0051647	52	GO:0051640	0.751	5	25	nucleus localization	organelle localization	5
GO:0031579	GO:0031579	41	GO:0061024	0.714	5	25	membrane raft organization	membrane organization	5
GO:0019985	GO:0019985	3	GO:0033554	0.579	5	24	translesion synthesis	cellular response to stress	5
GO:0022030	GO:0022030	17	GO:0022008	0.59	5	24	telencephalon glial cell migration	neurogenesis	5
GO:0036010	GO:0036010	2	GO:0070727	0.585	5	24	protein localization to endosome	cellular macromolecule localization	5
GO:00708412	GO:0070841	33	GO:0044087	0.472	5	24	inclusion body assembly	regulation of cellular component biogenesis	5
GO:00066221	GO:0006622	2	GO:0070727	0.599	5	23	protein targeting to lysosome	cellular macromolecule localization	5
GO:0043574	GO:0043574	2	GO:0070727	0.516	5	22	peroxisomal transport	cellular macromolecule localization	5
GO:0072111	GO:0072111	82	GO:0072006	0.731	5	22	cell proliferation involved in kidney development	nephron development	5
GO:0003177	GO:0003177	40	GO:0072359	0.605	5	21	pulmonary valve development	circulatory system development	5
GO:0007097	GO:0007097	52	GO:0051640	0.738	5	21	nuclear migration	organelle localization	5
GO:0009110	GO:0009110	6	GO:0044281	0.569	5	20	vitamin biosynthetic process	small molecule metabolic process	5
GO:1902307	GO:1902307	51	GO:0030001	0.657	5	20	positive regulation of sodium ion transmembrane transport	metal ion transport	5
GO:0062099	GO:0062099	4	GO:0012501	0.566	5	20	negative regulation of programmed necrotic cell death	programmed cell death	5
GO:0016082	GO:0016082	45	GO:0046903	0.665	5	19	synaptic vesicle priming	secretion	5
GO:0003159	GO:0003159	7	GO:0009888	0.542	5	18	morphogenesis of an endothelium	tissue development	5
GO:0003184	GO:0003184	40	GO:0072359	0.596	5	17	pulmonary valve morphogenesis	circulatory system development	5
GO:0006857	GO:0006857	1	GO:0071705	0.561	5	16	oligopeptide transport	nitrogen compound transport	5
GO:0036376	GO:0036376	22	GO:0055085	0.598	5	15	sodium ion export across plasma membrane	transmembrane transport	5
GO:2000767	GO:2000767	28	GO:0006518	0.636	5	15	positive regulation of cytoplasmic translation	peptide metabolic process	5
GO:0090153	GO:0090153	25	GO:0006629	0.551	5	13	regulation of sphingolipid biosynthetic process	lipid metabolic process	5
GO:0045820	GO:0045820	57	GO:0005975	0.712	5	13	negative regulation of glycolytic process	carbohydrate metabolic process	5
GO:1901722	GO:1901722	82	GO:0072006	0.702	4	15	regulation of cell proliferation involved in kidney development	nephron development	5
GO:0051290	GO:0051290	54	GO:0006325	0.515	4	15	protein heterotetramerization	chromatin organization	5
GO:2001028	GO:2001028	72	GO:0090130	0.778	4	15	positive regulation of endothelial cell chemotaxis	tissue migration	5
GO:0048308	GO:0048308	23	GO:0007010	0.419	4	15	organelle inheritance	cytoskeleton organization	5
GO:0060766	GO:0060766	69	GO:0030522	0.762	4	15	negative regulation of androgen receptor signaling pathway	intracellular receptor signaling pathway	5
GO:0099638	GO:0099638	2	GO:0070727	0.561	4	15	endosome to plasma membrane protein transport	cellular macromolecule localization	5
GO:0047484	GO:0047484	38	GO:0009628	0.654	4	14	regulation of response to osmotic stress	response to abiotic stimulus	5
GO:1990173	GO:1990173	2	GO:0070727	0.549	4	14	protein localization to nucleoplasm	cellular macromolecule localization	5
GO:0071474	GO:0071474	38	GO:0009628	0.662	4	13	cellular hyperosmotic response	response to abiotic stimulus	5
GO:1903405	GO:1903405	2	GO:0070727	0.543	4	12	protein localization to nuclear body	cellular macromolecule localization	5
GO:0043476	GO:0043476	85	GO:0043473	0.834	4	12	pigment accumulation	pigmentation	5
GO:0072110	GO:0072110	82	GO:0072006	0.791	4	12	glomerular mesangial cell proliferation	nephron development	5
GO:0036363	GO:0036363	64	GO:0099536	0.537	4	11	transforming growth factor beta activation	synaptic signaling	5
GO:0106049	GO:0106049	38	GO:0009628	0.642	4	11	regulation of cellular response to osmotic stress	response to abiotic stimulus	5
GO:1901856	GO:1901856	43	GO:0006091	0.685	4	11	negative regulation of cellular respiration	generation of precursor metabolites and energy	5
GO:0042939	GO:0042939	1	GO:0071705	0.478	4	9	tripeptide transport	nitrogen compound transport	5
GO:1903286	GO:1903286	51	GO:0030001	0.585	4	9	regulation of potassium ion import	metal ion transport	5
GO:0060982	GO:0060982	40	GO:0072359	0.561	4	9	coronary artery morphogenesis	circulatory system development	5
GO:0061438	GO:0061438	82	GO:0072006	0.667	4	8	renal system vasculature morphogenesis	nephron development	5
GO:0006531	GO:0006531	6	GO:0044281	0.526	4	8	aspartate metabolic process	small molecule metabolic process	5
GO:0061156	GO:0061156	40	GO:0072359	0.545	4	7	pulmonary artery morphogenesis	circulatory system development	5
GO:0060978	GO:0060978	40	GO:0072359	0.538	4	5	angiogenesis involved in coronary vascular morphogenesis	circulatory system development	5
GO:0035443	GO:0035443	1	GO:0071705	0.478	3	7	tripeptide transmembrane transport	nitrogen compound transport	5
GO:1903288	GO:1903288	51	GO:0030001	0.569	3	7	positive regulation of potassium ion import across plasma membrane	metal ion transport	5
GO:0044387	GO:0044387	21	GO:0044093	0.51	3	7	negative regulation of protein kinase activity by regulation of protein phosphorylation	positive regulation of molecular function	5
GO:0045054	GO:0045054	45	GO:0046903	0.618	3	7	constitutive secretory pathway	secretion	5
GO:0036089	GO:0036089	59	GO:0051301	0.715	3	7	cleavage furrow formation	cell division	5
GO:0090155	GO:0090155	25	GO:0006629	0.517	3	6	negative regulation of sphingolipid biosynthetic process	lipid metabolic process	5
GO:0060268	GO:0060268	90	GO:0060268	1	3	6	negative regulation of respiratory burst	negative regulation of respiratory burst	5
GO:0090315	GO:0090315	13	GO:0051049	0.54	3	6	negative regulation of protein targeting to membrane	regulation of transport	5
GO:0072103	GO:0072103	82	GO:0072006	0.754	3	6	glomerulus vasculature morphogenesis	nephron development	5
GO:0009438	GO:0009438	86	GO:0006081	0.859	3	5	methylglyoxal metabolic process	cellular aldehyde metabolic process	5
GO:00096284	GO:0009628	1	GO:0009628	0.989	20	1102	response to abiotic stimulus	response to abiotic stimulus	6
GO:00060913	GO:0006091	2	GO:0006091	0.994	15	494	generation of precursor metabolites and energy	generation of precursor metabolites and energy	6
GO:00159802	GO:0015980	2	GO:0006091	0.957	14	321	energy derivation by oxidation of organic compounds	generation of precursor metabolites and energy	6
GO:00070053	GO:0007005	3	GO:0007005	0.993	13	518	mitochondrion organization	mitochondrion organization	6
GO:00453332	GO:0045333	2	GO:0006091	0.932	11	231	cellular respiration	generation of precursor metabolites and energy	6
GO:00090602	GO:0009060	2	GO:0006091	0.916	11	187	aerobic respiration	generation of precursor metabolites and energy	6
GO:00061192	GO:0006119	2	GO:0006091	0.882	10	139	oxidative phosphorylation	generation of precursor metabolites and energy	6
GO:00229002	GO:0022900	2	GO:0006091	0.875	9	167	electron transport chain	generation of precursor metabolites and energy	6
GO:00229042	GO:0022904	2	GO:0006091	0.856	9	113	respiratory electron transport chain	generation of precursor metabolites and energy	6

## Sheet: S5
Cluster 0	Cluster 1	Cluster 2	Cluster 3	Cluster 4	Cluster 5	Cluster 6	Cluster 7	Cluster 8	Cluster 9	Cluster 10	Cluster 11
PRDM16	PRDM16	PRDM16	PRDM16	PRDM16	PRDM16	PRDM16	PRDM16	PRDM16	PRDM16	PRDM16	PRDM16
KLHL21	KLHL21	KLHL21	KLHL21	KLHL21	KLHL21	KLHL21	KLHL21	KLHL21	KLHL21	KLHL21	KLHL21
PDPN	PDPN	PDPN	PDPN	PDPN	PDPN	PDPN	PDPN	PDPN	PDPN	PDPN	PDPN
AKIRIN1	CLDN19	AKIRIN1	AKIRIN1	AKIRIN1	AKIRIN1	AKIRIN1	AKIRIN1	AKIRIN1	AKIRIN1	AKIRIN1	AKIRIN1
CLDN19	MED8	CLDN19	CLDN19	CLDN19	CLDN19	CLDN19	CLDN19	CLDN19	CLDN19	CLDN19	CLDN19
MED8	LRP8	MED8	MED8	MED8	MED8	MED8	MED8	MED8	MED8	MED8	MED8
RPE65	RPE65	LRP8	RPE65	RPE65	LRP8	LRP8	LRP8	LRP8	RPE65	LRP8	LRP8
TMEM56	TMEM56	RPE65	TMEM56	TMEM56	RPE65	RPE65	RPE65	RPE65	TMEM56	RPE65	RPE65
CA14	SLC16A4	TMEM56	SLC16A4	CA14	TMEM56	TMEM56	TMEM56	TMEM56	SLC16A4	TMEM56	TMEM56
PRRC2C	CA14	SLC16A4	CA14	PRRC2C	SLC16A4	SLC16A4	SLC16A4	SLC16A4	CA14	SLC16A4	SLC16A4
DEGS1	PRRC2C	CA14	PRRC2C	DEGS1	CA14	CA14	CA14	CA14	PRRC2C	CA14	CA14
PLD5	DEGS1	PRRC2C	DEGS1	PLD5	PRRC2C	PRRC2C	PRRC2C	PRRC2C	DEGS1	PRRC2C	PRRC2C
EFR3B	PLD5	DEGS1	PLD5	EFR3B	DEGS1	DEGS1	DEGS1	DEGS1	PLD5	PLD5	DEGS1
CRIM1	EFR3B	PLD5	EFR3B	CRIM1	PLD5	PLD5	PLD5	PLD5	EFR3B	EFR3B	PLD5
SIX3	CRIM1	EFR3B	CRIM1	SIX3	EFR3B	EFR3B	EFR3B	EFR3B	CRIM1	CRIM1	EFR3B
PSME4	SIX3	CRIM1	SIX3	PSME4	CRIM1	CRIM1	CRIM1	CRIM1	SIX3	SIX3	CRIM1
PCYOX1	PSME4	SIX3	PSME4	PCYOX1	SIX3	SIX3	SIX3	SIX3	PSME4	PSME4	SIX3
STAM2	PCYOX1	PSME4	PCYOX1	STAM2	PSME4	PSME4	PSME4	PSME4	PCYOX1	PCYOX1	PSME4
ERMN	ERMN	PCYOX1	STAM2	ERMN	PCYOX1	PCYOX1	PCYOX1	PCYOX1	STAM2	ERMN	PCYOX1
FRZB	FRZB	STAM2	ERMN	FRZB	ERMN	STAM2	ERMN	STAM2	ERMN	FRZB	ERMN
ITGAV	ITGAV	ERMN	FRZB	ITGAV	FRZB	ERMN	FRZB	ERMN	FRZB	ITGAV	FRZB
CYP20A1	TTLL4	FRZB	ITGAV	CYP20A1	ITGAV	FRZB	ITGAV	FRZB	ITGAV	TTLL4	ITGAV
TTLL4	SLC16A14	ITGAV	CYP20A1	TTLL4	CYP20A1	ITGAV	CYP20A1	ITGAV	CYP20A1	SLC16A14	TTLL4
SLC16A14	MYRIP	CYP20A1	TTLL4	SLC16A14	TTLL4	TTLL4	TTLL4	TTLL4	TTLL4	MYRIP	SLC16A14
MYRIP	SLC6A20	TTLL4	SLC16A14	MYRIP	SLC16A14	SLC16A14	SLC16A14	SLC16A14	SLC16A14	SLC6A20	MYRIP
SLC6A20	CSPG5	SLC16A14	MYRIP	SLC6A20	MYRIP	MYRIP	MYRIP	MYRIP	MYRIP	CSPG5	SLC6A20
CSPG5	RBP1	MYRIP	SLC6A20	CSPG5	SLC6A20	SLC6A20	SLC6A20	SLC6A20	SLC6A20	RBP1	CSPG5
RBP1	WWTR1	SLC6A20	CSPG5	RBP1	CSPG5	CSPG5	CSPG5	CSPG5	CSPG5	WWTR1	PTPRG
PLOD2	RNF13	CSPG5	RBP1	PLOD2	RBP1	RBP1	RBP1	PTPRG	PTPRG	RNF13	RBP1
WWTR1	KLHL24	RBP1	PLOD2	WWTR1	PLOD2	WWTR1	WWTR1	RBP1	RBP1	KLHL24	WWTR1
RNF13	DNAJB14	PLOD2	WWTR1	RNF13	WWTR1	RNF13	RNF13	PLOD2	PLOD2	LRAT	RNF13
KLHL24	LRAT	WWTR1	RNF13	KLHL24	RNF13	KLHL24	KLHL24	WWTR1	WWTR1	MFAP3L	KLHL24
DCUN1D4	MFAP3L	RNF13	KLHL24	DCUN1D4	KLHL24	DCUN1D4	DCUN1D4	RNF13	RNF13	SORBS2	DCUN1D4
DNAJB14	SORBS2	KLHL24	DCUN1D4	DNAJB14	DNAJB14	DNAJB14	DNAJB14	KLHL24	KLHL24	BASP1	DNAJB14
LRAT	BASP1	DCUN1D4	DNAJB14	LRAT	LRAT	LRAT	LRAT	DCUN1D4	DCUN1D4	SCAMP1	LRAT
MFAP3L	SCAMP1	DNAJB14	LRAT	MFAP3L	MFAP3L	MFAP3L	MFAP3L	DNAJB14	DNAJB14	RHOBTB3	MFAP3L
SORBS2	RHOBTB3	LRAT	MFAP3L	SORBS2	SORBS2	SORBS2	SORBS2	LRAT	LRAT	DMXL1	SORBS2
BASP1	DMXL1	MFAP3L	SORBS2	BASP1	BASP1	BASP1	BASP1	MFAP3L	MFAP3L	CXCL14	BASP1
SCAMP1	CXCL14	SORBS2	BASP1	SCAMP1	SCAMP1	SCAMP1	SCAMP1	SORBS2	SORBS2	SPOCK1	SCAMP1
RHOBTB3	SPOCK1	BASP1	SCAMP1	RHOBTB3	RHOBTB3	RHOBTB3	RHOBTB3	BASP1	BASP1	SIL1	RHOBTB3
DMXL1	SIL1	SCAMP1	RHOBTB3	DMXL1	DMXL1	DMXL1	DMXL1	SCAMP1	SCAMP1	ADTRP	DMXL1
CXCL14	ADTRP	RHOBTB3	DMXL1	CXCL14	CXCL14	CXCL14	CXCL14	RHOBTB3	RHOBTB3	RRAGD	CXCL14
SPOCK1	RRAGD	DMXL1	CXCL14	SPOCK1	SPOCK1	SPOCK1	SPOCK1	DMXL1	DMXL1	GJA1	SPOCK1
SIL1	GJA1	CXCL14	SPOCK1	SIL1	SIL1	SIL1	SIL1	CXCL14	CXCL14	SLC2A12	SIL1
PAK1IP1	SLC2A12	SPOCK1	SIL1	PAK1IP1	ADTRP	ADTRP	ADTRP	SPOCK1	SPOCK1	SGK1	ADTRP
ADTRP	SGK1	SIL1	PAK1IP1	ADTRP	RRAGD	EFHC1	EFHC1	SIL1	SIL1	PHACTR2	EFHC1
EFHC1	PHACTR2	ADTRP	ADTRP	EFHC1	GJA1	RRAGD	RRAGD	ADTRP	PAK1IP1	CNKSR3	RRAGD
RRAGD	CNKSR3	EFHC1	EFHC1	RRAGD	SLC2A12	GJA1	GJA1	EFHC1	ADTRP	EZR	GJA1
GJA1	EZR	RRAGD	RRAGD	GJA1	SGK1	SLC2A12	SLC2A12	RRAGD	EFHC1	SOSTDC1	SLC2A12
SLC2A12	SOSTDC1	GJA1	GJA1	SLC2A12	PHACTR2	SGK1	SGK1	GJA1	RRAGD	ITGB8	SGK1
SGK1	ITGB8	SLC2A12	SLC2A12	SGK1	CNKSR3	PHACTR2	PHACTR2	SLC2A12	GJA1	FAM221A	PHACTR2
PHACTR2	FAM221A	SGK1	SGK1	PHACTR2	EZR	CNKSR3	CNKSR3	SGK1	SLC2A12	SEMA3C	CNKSR3
EZR	SEMA3C	PHACTR2	PHACTR2	EZR	SOSTDC1	EZR	EZR	PHACTR2	SGK1	CALU	EZR
SOSTDC1	CALU	CNKSR3	CNKSR3	SOSTDC1	ITGB8	SOSTDC1	SOSTDC1	CNKSR3	PHACTR2	STRIP2	SOSTDC1
AHR	STRIP2	EZR	EZR	ITGB8	FAM221A	ITGB8	ITGB8	EZR	CNKSR3	GALNT11	ITGB8
ITGB8	GALNT11	SOSTDC1	SOSTDC1	FAM221A	SEMA3C	FAM221A	FAM221A	SOSTDC1	EZR	CLCN4	FAM221A
FAM221A	CLCN4	ITGB8	ITGB8	SEMA3C	CALU	SEMA3C	SEMA3C	ITGB8	SOSTDC1	DUSP4	SEMA3C
SEMA3C	DUSP4	FAM221A	FAM221A	CALU	STRIP2	CALU	CALU	FAM221A	AHR	ADAM9	CALU
CALU	ADAM9	SEMA3C	SEMA3C	STRIP2	GALNT11	STRIP2	STRIP2	SEMA3C	ITGB8	SULF1	STRIP2
STRIP2	SULF1	CALU	CALU	GALNT11	DUSP4	GALNT11	GALNT11	CALU	FAM221A	RDH10	GALNT11
GALNT11	RDH10	STRIP2	STRIP2	DUSP4	ADAM9	CLCN4	CLCN4	STRIP2	SEMA3C	SDC2	DUSP4
DUSP4	SDC2	GALNT11	GALNT11	ADAM9	SULF1	DUSP4	DUSP4	GALNT11	CALU	TRPM3	ADAM9
ADAM9	IFT74	DUSP4	DUSP4	SULF1	RDH10	ADAM9	ADAM9	CLCN4	STRIP2	LHX2	SULF1
SULF1	TRPM3	ADAM9	ADAM9	RDH10	SDC2	SULF1	SULF1	DUSP4	GALNT11	PTGDS	RDH10
RDH10	LHX2	SULF1	SULF1	SDC2	IFT74	RDH10	RDH10	ADAM9	DUSP4	CDHR5	SDC2
SDC2	PTGDS	RDH10	RDH10	IFT74	TRPM3	SDC2	SDC2	SULF1	ADAM9	CTSD	IFT74
IFT74	CTSD	SDC2	SDC2	TRPM3	LHX2	IFT74	IFT74	RDH10	SULF1	LMO1	TRPM3
TRPM3	LMO1	IFT74	IFT74	LHX2	PTGDS	TRPM3	TRPM3	SDC2	RDH10	BEST1	LHX2
LHX2	LIN7C	TRPM3	TRPM3	PTGDS	CTSD	LHX2	LHX2	IFT74	SDC2	SLC22A8	PTGDS
PTGDS	BEST1	LHX2	LHX2	CTSD	OR51E2	PTGDS	PTGDS	TRPM3	IFT74	DHCR7	CTSD
CTSD	SLC22A8	PTGDS	PTGDS	OR51E2	LIN7C	CTSD	CTSD	LHX2	TRPM3	OPCML	LMO1
OR51E2	DHCR7	CTSD	CTSD	LIN7C	BEST1	OR51E2	OR51E2	PTGDS	LHX2	SLC39A12	LIN7C
LIN7C	OPCML	OR51E2	OR51E2	BEST1	SLC22A8	LIN7C	LMO1	CTSD	PTGDS	RGR	BEST1
BEST1	SLC39A12	LIN7C	LIN7C	DHCR7	DHCR7	BEST1	LIN7C	OR51E2	CTSD	SLC16A12	SLC22A8
DHCR7	RGR	BEST1	BEST1	OPCML	OPCML	SLC22A8	BEST1	LMO1	OR51E2	LGI1	DHCR7
OPCML	LGI1	SLC22A8	SLC22A8	SLC39A12	SLC39A12	DHCR7	SLC22A8	LIN7C	LIN7C	SFRP5	OPCML
SLC39A12	SFRP5	DHCR7	DHCR7	RGR	CACNB2	OPCML	DHCR7	BEST1	BEST1	SMC3	SLC39A12
CACNB2	SMC3	OPCML	DIXDC1	SFRP5	RGR	SLC39A12	OPCML	SLC22A8	SLC22A8	GPAM	CACNB2
RGR	GPAM	SLC39A12	OPCML	COX15	SFRP5	CACNB2	SLC39A12	DHCR7	DHCR7	PDZD8	RGR
SFRP5	PDZD8	RGR	SLC39A12	SMC3	SMC3	RGR	CACNB2	OPCML	OPCML	FGFR2	LGI1
COX15	FGFR2	SFRP5	RGR	PDZD8	GPAM	SFRP5	RGR	SLC39A12	SLC39A12	SLC6A12	SFRP5
SMC3	SLC6A12	COX15	SFRP5	SLCO1A2	PDZD8	COX15	LGI1	RGR	CACNB2	SLC6A13	SMC3
GPAM	SLC6A13	SMC3	COX15	BCAT1	FGFR2	SMC3	SFRP5	LGI1	RGR	SLCO1C1	GPAM
PDZD8	SLCO1C1	GPAM	SMC3	KRT18	SLC6A13	GPAM	COX15	SFRP5	SFRP5	SLCO1A2	PDZD8
FGFR2	SLCO1A2	PDZD8	GPAM	RDH5	SLCO1A2	PDZD8	SMC3	SMC3	COX15	BCAT1	FGFR2
SLCO1A2	BCAT1	FGFR2	PDZD8	NAV3	BCAT1	FGFR2	GPAM	GPAM	SMC3	KRT18	SLC6A12
BCAT1	KRT18	SLC6A13	FGFR2	KCTD4	KRT18	SLC6A13	PDZD8	PDZD8	GPAM	DUSP6	SLC6A13
KRT18	RDH5	SLCO1A2	SLC6A13	DZIP1	RDH5	SLCO1A2	FGFR2	FGFR2	PDZD8	HPD	SLCO1C1
RDH5	NAV3	BCAT1	SLCO1A2	BMP4	NAV3	BCAT1	SLC6A12	SLC6A12	FGFR2	DZIP1	SLCO1A2
NAV3	DUSP6	KRT18	BCAT1	RDH11	DUSP6	KRT18	SLC6A13	SLC6A13	SLC6A13	BMP4	BCAT1
MPHOSPH9	KCTD4	RDH5	KRT18	TRPM1	MPHOSPH9	RDH5	SLCO1C1	SLCO1C1	SLCO1A2	RDH11	KRT18
KCTD4	BMP4	NAV3	RDH5	CHRNA3	KCTD4	NAV3	SLCO1A2	SLCO1A2	BCAT1	TDRD9	RDH5
DZIP1	RDH11	DUSP6	NAV3	RLBP1	DZIP1	DUSP6	BCAT1	BCAT1	KRT18	TRPM1	NAV3
BMP4	TRPM1	KCTD4	DUSP6	ALDH1A3	BMP4	MPHOSPH9	KRT18	KRT18	RDH5	STRA6	DUSP6
RDH11	STRA6	DZIP1	MPHOSPH9	WFDC1	RDH11	KCTD4	RDH5	RDH5	NAV3	CHRNA3	HPD
TRPM1	CHRNA3	BMP4	DZIP1	SERPINF1	TRPM1	DZIP1	NAV3	NAV3	DUSP6	RLBP1	KCTD4
CHRNA3	RLBP1	RDH11	BMP4	SOX9	STRA6	BMP4	DUSP6	DUSP6	HPD	ALDH1A3	DZIP1
RLBP1	ALDH1A3	TRPM1	RDH11	SLC16A3	CHRNA3	RDH11	HPD	HPD	MPHOSPH9	CDH3	BMP4
ALDH1A3	CDH3	STRA6	TRPM1	TTR	RLBP1	TRPM1	KCTD4	KCTD4	KCTD4	ADAD2	RDH11
WFDC1	ADAD2	CHRNA3	CHRNA3	SLC39A6	ALDH1A3	STRA6	DZIP1	DZIP1	DZIP1	WFDC1	TRPM1
SERPINF1	WFDC1	RLBP1	RLBP1	NEDD4L	CDH3	CHRNA3	BMP4	BMP4	BMP4	SERPINF1	STRA6
SOX9	SERPINF1	ALDH1A3	ALDH1A3	PLCB4	WFDC1	RLBP1	RDH11	RDH11	RDH11	ADORA2B	CHRNA3
SLC16A3	SOX9	WFDC1	WFDC1	BMP7	SERPINF1	ALDH1A3	TRPM1	TRPM1	TRPM1	SOX9	RLBP1
TTR	SLC16A3	SERPINF1	SERPINF1	LSR	SOX9	CDH3	STRA6	STRA6	CHRNA3	SLC16A3	ALDH1A3
SLC39A6	TTR	SOX9	SOX9	APLP1	SLC16A3	ADAD2	CHRNA3	CHRNA3	RLBP1	TTR	CDH3
NEDD4L	SLC39A6	SLC16A3	SLC16A3	SLC16A8	TTR	WFDC1	RLBP1	RLBP1	ALDH1A3	SLC39A6	ADAD2
PLCB4	NEDD4L	TTR	TTR	PNPLA3	SLC39A6	SERPINF1	ALDH1A3	ALDH1A3	WFDC1	NEDD4L	WFDC1
BMP7	CNDP1	SLC39A6	SLC39A6	HSPA13	NEDD4L	SOX9	CDH3	CDH3	SERPINF1	CNDP1	SERPINF1
LSR	PLCB4	NEDD4L	NEDD4L	CLIC6	PLCB4	SLC16A3	ADAD2	ADAD2	SOX9	BMP7	ADORA2B
APLP1	BMP7	PLCB4	PLCB4	PCP4	BMP7	TTR	WFDC1	WFDC1	SLC16A3	COL20A1	SOX9
SLC16A8	COL20A1	BMP7	BMP7		LSR	SLC39A6	SERPINF1	SERPINF1	TTR	LSR	SLC16A3
PNPLA3	LSR	LSR	LSR		APLP1	NEDD4L	ADORA2B	SOX9	SLC39A6	APLP1	TTR
HSPA13	APLP1	APLP1	APLP1		CRX	CNDP1	SOX9	SLC16A3	NEDD4L	CRX	SLC39A6
CLIC6	CRX	CRX	CRX		SLC16A8	PLCB4	SLC16A3	TTR	PLCB4	SLC16A8	NEDD4L
PCP4	SLC16A8	SLC16A8	SLC16A8		PNPLA3	BMP7	TTR	SLC39A6	BMP7	PNPLA3	CNDP1
	PNPLA3	PNPLA3	PNPLA3		HSPA13	LSR	SLC39A6	NEDD4L	LSR	HSPA13	PLCB4
	HSPA13	HSPA13	CLIC6		CLIC6	APLP1	NEDD4L	CNDP1	APLP1	CLIC6	SLC13A3
	CLIC6	CLIC6	PCP4		PCP4	CRX	CNDP1	PLCB4	SLC16A8	PCP4	BMP7
	PCP4	PCP4				SLC16A8	PLCB4	BMP7	PNPLA3		COL20A1
						PNPLA3	BMP7	COL20A1	HSPA13		LSR
						CLIC6	COL20A1	LSR	CLIC6		APLP1
						PCP4	LSR	APLP1	PCP4		CRX
							APLP1	CRX			SLC16A8
							CRX	SLC16A8			PNPLA3
							SLC16A8	PNPLA3			CLIC6
							PNPLA3	HSPA13			PCP4
							HSPA13	CLIC6
							CLIC6	PCP4
							PCP4

## Sheet: S6
p_val	avg_log2FC	pct.1	pct.2	p_val_adj	cluster	gene
1.3748e-172	0.712275	0.95	0.79	4.71555e-168	0	APC
1.29164e-170	1.3546	0.558	0.278	4.43033e-166	0	TCN1
8.73209e-153	0.50923	0.918	0.698	2.99511e-148	0	MT-TP
1.34105e-151	0.591119	0.894	0.686	4.5998e-147	0	RPL7P9
1.39239e-142	0.689854	0.761	0.484	4.77589e-138	0	AC133134.1
3.7776e-137	0.756212	0.76	0.491	1.29572e-132	0	AL122020.1
6.4161e-131	0.674103	0.714	0.451	2.20072e-126	0	TYR
1.37617e-127	0.447993	0.999	0.996	4.72027e-123	0	MT-RNR1
9.48906e-126	0.551889	0.667	0.405	3.25475e-121	0	RPS23P8
2.08649e-125	0.475236	0.927	0.75	7.15665e-121	0	RPL26
4.17849e-125	0.626814	0.916	0.665	1.43322e-120	0	CALD1
1.07825e-123	0.447931	0.992	0.969	3.69841e-119	0	ELOB
1.09208e-123	0.295349	0.855	0.656	3.74584e-119	0	AC005912.1
1.12471e-122	0.834575	0.605	0.358	3.85777e-118	0	RPL7P1
1.71919e-120	0.804522	0.77	0.519	5.89682e-116	0	C1R
1.26404e-118	0.520926	0.96	0.863	4.33566e-114	0	SSR4
6.56188e-115	0.447478	0.979	0.937	2.25073e-110	0	PMEL
7.13677e-115	0.36173	0.996	0.988	2.44791e-110	0	SERF2
7.27931e-115	0.611309	0.896	0.7	2.4968e-110	0	RPS23
4.39764e-113	1.38928	0.381	0.18	1.50839e-108	0	DAPL1
9.72148e-111	0.502473	0.944	0.821	3.33447e-106	0	PHPT1
6.64685e-110	0.477564	0.987	0.941	2.27987e-105	0	RPL35
5.06096e-106	0.180024	0.848	0.582	1.73591e-101	0	CTSV
1.31436e-105	0.589618	0.843	0.602	4.50825e-101	0	ABL2
1.8716e-104	0.823937	0.476	0.25	6.41958e-100	0	HSD17B2
9.37443e-104	0.40111	0.982	0.939	3.21543e-99	0	UQCRQ
1.3754e-102	0.433211	0.975	0.92	4.71761e-98	0	RPL3
5.02456e-102	0.451788	0.971	0.871	1.72342e-97	0	RPS19
7.95235e-101	0.409814	0.964	0.871	2.72766e-96	0	RPL4
9.83298e-100	0.422088	0.97	0.907	3.37271e-95	0	GPNMB
3.13659e-97	0.493912	0.932	0.77	1.07585e-92	0	ZNF106
1.99807e-96	0.552285	0.907	0.782	6.85338e-92	0	TMEM258
3.25936e-96	0.56347	0.687	0.475	1.11796e-91	0	LHFPL6
4.60147e-96	0.39929	0.827	0.576	1.5783e-91	0	INTS6
1.8169e-95	0.641526	0.636	0.431	6.23197e-91	0	RPL35P1
5.05451e-93	0.662847	0.649	0.435	1.7337e-88	0	AL031727.1
3.41732e-92	0.273181	0.936	0.71	1.17214e-87	0	VIM
6.82731e-91	0.431014	0.964	0.849	2.34177e-86	0	RPL7
7.72071e-91	0.49998	0.948	0.87	2.6482e-86	0	SFRP1
1.95095e-90	0.114066	0.883	0.629	6.69177e-86	0	GAS5
3.15213e-90	0.469827	0.977	0.906	1.08118e-85	0	RARRES2
4.05915e-89	0.501265	0.905	0.776	1.39229e-84	0	CD59
7.09914e-89	0.261291	0.915	0.719	2.43501e-84	0	AC073861.1
1.12544e-88	0.297954	0.915	0.77	3.86027e-84	0	RPL18AP3
5.2044e-88	0.452933	0.948	0.826	1.78511e-83	0	RPL36
5.78175e-88	0.384208	0.98	0.915	1.98314e-83	0	RPS12
1.0233e-87	0.385067	0.953	0.872	3.50993e-83	0	IFITM3
4.88725e-87	0.4382	0.961	0.858	1.67633e-82	0	RPS15
1.71599e-86	0.401036	0.865	0.722	5.88583e-82	0	RABAC1
5.11111e-86	0.496148	0.669	0.455	1.75311e-81	0	AC099560.2
9.57526e-86	0.379507	0.98	0.927	3.28431e-81	0	RPS6
1.09449e-85	0.202497	0.701	0.507	3.7541e-81	0	AC007969.1
1.77122e-85	0.205413	0.902	0.745	6.07529e-81	0	REEP5
2.92466e-85	0.384501	0.96	0.869	1.00316e-80	0	RPS4X
7.04629e-84	0.748188	0.463	0.271	2.41688e-79	0	SNORD116-8
1.67932e-83	0.328797	0.99	0.96	5.76006e-79	0	ATP5ME
4.54186e-83	0.405105	0.85	0.701	1.55786e-78	0	FUCA2
6.64917e-83	0.247749	0.948	0.84	2.28066e-78	0	RPS3A
8.74818e-83	0.693315	0.499	0.305	3.00063e-78	0	MT-TH
2.29193e-82	0.439157	0.837	0.657	7.86131e-78	0	RPL29
2.84476e-82	0.327552	0.927	0.84	9.75754e-78	0	NEDD8
4.65577e-82	0.595008	0.63	0.425	1.59693e-77	0	C1S
7.18679e-82	0.244067	0.94	0.827	2.46507e-77	0	NDUFA13
1.71987e-81	0.395971	0.969	0.896	5.89915e-77	0	RPL31
1.90636e-81	0.213972	0.84	0.662	6.53882e-77	0	AP001324.1
5.69723e-81	0.520161	0.544	0.339	1.95415e-76	0	RPL26P19
4.60651e-80	0.686648	0.73	0.556	1.58003e-75	0	SMC3
2.37887e-79	0.451469	0.804	0.597	8.15953e-75	0	PRSS33
3.01803e-79	0.200386	0.928	0.623	1.03518e-74	0	ANXA2
1.06245e-78	0.443789	0.88	0.788	3.64422e-74	0	LINC02159
1.76052e-78	0.300504	0.988	0.95	6.03859e-74	0	RPS13
4.98623e-78	0.406937	0.524	0.318	1.71028e-73	0	RPS19P3
2.0506e-77	0.40527	0.67	0.446	7.03356e-73	0	PCDH7
7.38499e-77	0.324494	0.984	0.947	2.53305e-72	0	COX7C
1.09329e-76	0.573137	0.839	0.722	3.74997e-72	0	AP1S2
7.14759e-76	0.376297	0.908	0.77	2.45162e-71	0	RPL10
1.89453e-75	0.363106	0.981	0.929	6.49824e-71	0	RPS27
6.6592e-75	0.48825	0.883	0.731	2.28411e-70	0	MT-ND4L
1.40768e-74	0.4357	0.933	0.814	4.82833e-70	0	RPS28
5.6218e-74	0.646857	0.798	0.606	1.92828e-69	0	SOX4
6.34343e-74	0.588067	0.696	0.528	2.1758e-69	0	BLOC1S1
7.56955e-74	0.196734	0.998	0.992	2.59636e-69	0	PSAP
1.00686e-73	0.3013	0.962	0.901	3.45355e-69	0	RPL19
1.29056e-73	0.387103	0.447	0.266	4.42664e-69	0	RPL26P6
3.21451e-73	0.374141	0.957	0.851	1.10258e-68	0	AP2M1
8.84073e-73	0.334383	0.961	0.891	3.03237e-68	0	EFEMP1
1.19868e-72	0.322018	0.988	0.949	4.11146e-68	0	RPS20
1.63636e-72	0.34554	0.938	0.841	5.61273e-68	0	SNRPD2
1.99857e-72	0.388026	0.856	0.667	6.8551e-68	0	TIMP2
2.19916e-72	0.555093	0.534	0.356	7.54312e-68	0	MT-TG
5.0819e-72	0.485986	0.73	0.559	1.74309e-67	0	FTLP3
2.30331e-71	0.378373	0.85	0.688	7.90037e-67	0	PDLIM5
1.52188e-70	0.37328	0.925	0.789	5.22005e-66	0	LIMCH1
1.75326e-70	0.266961	0.964	0.907	6.0137e-66	0	HSBP1
1.86851e-70	0.302828	0.945	0.851	6.409e-66	0	SON
3.24927e-70	0.316837	0.966	0.881	1.1145e-65	0	RPL36AL
3.31658e-70	0.380281	0.968	0.88	1.13759e-65	0	EEF2
3.81402e-70	0.278468	0.953	0.882	1.30821e-65	0	UQCR11
2.61884e-69	0.361205	0.889	0.771	8.98263e-65	0	ATP6V1F
6.95617e-69	0.210872	0.998	0.987	2.38597e-64	0	FTL
7.61421e-69	0.422717	0.6	0.412	2.61167e-64	0	AC016739.1
1.32562e-68	0.105358	0.471	0.29	4.54686e-64	0	AC004057.1
1.73454e-68	0.875944	0.427	0.26	5.94946e-64	0	MTND3P19
3.93445e-68	0.276444	0.863	0.69	1.34952e-63	0	RPS2
1.37669e-67	0.380024	0.987	0.968	4.72205e-63	0	TYRP1
4.17905e-67	0.562194	0.729	0.542	1.43341e-62	0	DSP
4.42171e-67	0.376447	0.923	0.803	1.51665e-62	0	RPLP2
5.91777e-67	0.304735	0.971	0.891	2.0298e-62	0	RPL37A
7.12639e-67	0.324191	0.951	0.855	2.44435e-62	0	RPL13
7.37456e-67	0.496016	0.897	0.754	2.52947e-62	0	GRN
8.9076e-67	0.309128	0.954	0.9	3.05531e-62	0	NDUFA3
1.1295e-66	0.258604	0.965	0.88	3.87418e-62	0	RPS8
2.79474e-66	0.138872	0.811	0.664	9.58596e-62	0	MINOS1
2.96929e-66	0.248197	1	1	1.01846e-61	0	MT-RNR2
3.71777e-66	0.200805	0.905	0.789	1.27519e-61	0	HLA-A
1.19315e-65	0.578041	0.518	0.337	4.09249e-61	0	SPATS2L
2.06132e-65	0.41427	0.624	0.441	7.07033e-61	0	ILVBL
2.15797e-65	0.359815	0.917	0.802	7.40184e-61	0	MT-ATP8
5.72454e-65	0.275232	0.95	0.838	1.96352e-60	0	RPL21
7.01537e-65	0.611557	0.554	0.366	2.40627e-60	0	CRISPLD1
1.41825e-64	0.356587	0.786	0.535	4.8646e-60	0	ANXA1
1.68636e-64	0.354769	0.88	0.758	5.78421e-60	0	TRAPPC2L
2.65372e-64	0.114728	0.809	0.62	9.10225e-60	0	TPD52L1
5.53813e-64	0.475226	0.7	0.533	1.89958e-59	0	SVIP
5.86635e-64	0.359668	0.782	0.613	2.01216e-59	0	HIST1H4C
6.29167e-64	0.395087	0.923	0.856	2.15804e-59	0	TACC1
1.70671e-63	0.296699	0.934	0.791	5.854e-59	0	MYL12B
4.15877e-63	0.617168	0.543	0.386	1.42646e-58	0	IL33
5.5944e-63	0.319907	0.816	0.621	1.91888e-58	0	TIMM8B
2.24836e-62	0.269046	0.964	0.88	7.71187e-58	0	RPL13A
2.30859e-62	0.240862	0.883	0.714	7.91847e-58	0	LGALS1
2.53986e-62	0.418264	0.823	0.725	8.71172e-58	0	GJA1
4.5079e-62	0.325639	0.887	0.754	1.54621e-57	0	RPS5
4.92803e-62	0.356982	0.908	0.801	1.69032e-57	0	ATP5MF
9.55187e-62	0.444406	0.768	0.62	3.27629e-57	0	FLRT2
9.80426e-62	0.208774	0.933	0.872	3.36286e-57	0	SELENOM
1.90046e-61	0.286607	0.836	0.711	6.51859e-57	0	NELL2
2.99044e-61	0.320298	0.904	0.788	1.02572e-56	0	RPL18
3.08396e-61	0.822807	0.389	0.236	1.0578e-56	0	AC005262.1
3.48546e-61	0.374773	0.864	0.739	1.19551e-56	0	MITF
4.9317e-61	0.287838	0.934	0.83	1.69157e-56	0	RACK1
1.06809e-60	0.453345	0.735	0.599	3.66353e-56	0	LYPLAL1
1.40198e-60	0.221661	0.943	0.842	4.80878e-56	0	RPL5
2.372e-60	0.328491	0.922	0.816	8.13597e-56	0	RPL12
2.59137e-60	0.776749	0.405	0.242	8.88838e-56	0	PALMD
4.03746e-60	0.239944	0.941	0.833	1.38485e-55	0	RPS3
4.39291e-60	0.103809	0.943	0.876	1.50677e-55	0	LDHB
8.43138e-60	0.21192	0.894	0.726	2.89196e-55	0	RPL10A
1.10985e-59	0.1415	0.891	0.775	3.80678e-55	0	ATP5MC1
1.38847e-59	0.352858	0.889	0.791	4.76244e-55	0	POLR2L
2.04761e-59	0.252717	0.936	0.782	7.0233e-55	0	RPLP0
2.56189e-59	0.200741	0.741	0.601	8.78728e-55	0	HEXA
3.73523e-59	0.265048	0.704	0.534	1.28118e-54	0	TSTD1
3.79167e-59	0.215982	0.859	0.724	1.30054e-54	0	EEF1B2
4.7794e-59	0.448736	0.564	0.394	1.63933e-54	0	AC024293.1
9.57573e-59	0.348349	0.889	0.758	3.28448e-54	0	CRIM1
2.40791e-58	0.28477	0.659	0.473	8.25912e-54	0	RPS3AP6
2.53332e-58	0.492118	0.717	0.614	8.6893e-54	0	CYP4V2
3.56216e-58	0.194099	0.949	0.865	1.22182e-53	0	RPL11
6.68947e-58	0.180563	0.916	0.841	2.29449e-53	0	EIF4G2
6.80849e-58	0.267241	0.878	0.774	2.33531e-53	0	MRPS21
9.74961e-58	0.390854	0.688	0.513	3.34412e-53	0	RPL10P9
1.04731e-57	0.266331	0.755	0.612	3.59226e-53	0	MAN2A1
1.24717e-57	0.246415	0.979	0.935	4.27778e-53	0	RPLP1
1.36435e-57	0.443077	0.747	0.604	4.67971e-53	0	CUEDC2
1.45148e-57	0.632719	0.35	0.202	4.97857e-53	0	SNORD89
2.44193e-57	0.371451	0.777	0.641	8.37582e-53	0	MRPL51
2.60555e-57	0.581629	0.708	0.559	8.93704e-53	0	SYF2
3.98877e-57	0.218591	0.932	0.82	1.36815e-52	0	RPS27A
6.64161e-57	0.299658	0.959	0.899	2.27807e-52	0	RPS11
1.28061e-56	0.268573	0.895	0.708	4.39249e-52	0	RPL23A
2.61534e-56	0.320142	0.831	0.679	8.97061e-52	0	PRDX4
2.83071e-56	0.404949	0.768	0.644	9.70933e-52	0	TSPAN13
3.68559e-56	0.170056	0.952	0.878	1.26416e-51	0	NDUFA6
3.79735e-56	0.600972	0.441	0.282	1.30249e-51	0	AC116533.1
2.50379e-55	0.338389	0.73	0.508	8.58801e-51	0	MYLK
2.57872e-55	0.38478	0.681	0.472	8.845e-51	0	TPM1
2.60296e-55	0.809525	0.42	0.267	8.92815e-51	0	ZNF92
2.60895e-55	0.363737	0.56	0.393	8.9487e-51	0	SNCA
4.96829e-55	0.347752	0.716	0.538	1.70412e-50	0	TNRC6B
1.57402e-54	0.173044	0.979	0.922	5.39889e-50	0	MRPL57
4.64899e-54	0.222296	0.887	0.691	1.5946e-49	0	RPS26
6.75996e-54	0.442671	0.736	0.579	2.31867e-49	0	TUBB
9.68097e-54	0.170527	0.974	0.932	3.32057e-49	0	RPL8
1.04006e-53	0.286075	0.914	0.777	3.5674e-49	0	LGALS3BP
2.13604e-53	0.24958	1	1	7.32662e-49	0	MT-CO2
2.8506e-53	0.258237	0.904	0.802	9.77757e-49	0	SLC25A6
3.12487e-53	0.332845	0.836	0.769	1.07183e-48	0	ERMN
3.44386e-53	0.83539	0.389	0.244	1.18124e-48	0	COX20P1
5.83878e-53	0.321828	0.913	0.809	2.0027e-48	0	COA3
8.6091e-53	0.117009	0.924	0.81	2.95292e-48	0	BCAP31
2.58651e-52	0.165098	0.627	0.433	8.87173e-48	0	CLSTN2
4.64344e-52	0.221921	0.861	0.717	1.5927e-47	0	YWHAB
6.25252e-52	0.262038	0.884	0.778	2.14462e-47	0	ATP5MD
6.98334e-52	0.221692	0.919	0.822	2.39529e-47	0	RPL9
2.73155e-51	0.759333	0.373	0.236	9.36921e-47	0	MTND4P12
3.87794e-51	0.112912	0.992	0.984	1.33013e-46	0	NDUFB2
4.37077e-51	0.202222	0.864	0.689	1.49917e-46	0	RPS27L
8.46983e-51	0.178285	0.7	0.546	2.90515e-46	0	POLR2F
1.04161e-50	0.312304	0.705	0.531	3.57271e-46	0	SSB
1.12886e-50	0.284571	0.685	0.516	3.872e-46	0	SNX2
1.28068e-50	0.163955	0.815	0.679	4.39272e-46	0	ERGIC3
1.51834e-50	0.213291	0.939	0.842	5.20792e-46	0	RPS24
1.77382e-50	0.356136	0.873	0.752	6.0842e-46	0	RPS21
1.99197e-50	0.23746	0.79	0.682	6.83245e-46	0	NEDD4L
4.61135e-50	0.23738	0.76	0.64	1.58169e-45	0	MRPL27
5.81328e-50	0.230879	0.79	0.641	1.99395e-45	0	NUCB2
6.034e-50	0.229294	0.973	0.892	2.06966e-45	0	RPL18A
6.14323e-50	0.163185	0.914	0.802	2.10713e-45	0	RPS16
6.33137e-50	0.103811	0.832	0.703	2.17166e-45	0	HLA-B
6.62683e-50	0.564312	0.406	0.262	2.273e-45	0	SLC40A1
9.79037e-50	0.189592	0.712	0.546	3.3581e-45	0	RPS15A
1.65299e-49	0.437989	0.702	0.537	5.66975e-45	0	ITPRID2
3.19908e-49	0.225873	0.908	0.801	1.09728e-44	0	RPL41
4.16631e-49	0.415778	0.716	0.571	1.42904e-44	0	FKBP1A
5.04468e-49	0.199765	0.993	0.986	1.73032e-44	0	MYL6
9.3321e-49	0.460669	0.551	0.403	3.20091e-44	0	AC113935.1
9.66801e-49	0.324539	0.861	0.762	3.31613e-44	0	FIS1
1.38707e-48	0.281367	0.785	0.668	4.75766e-44	0	HLA-C
3.5336e-48	0.187265	0.804	0.628	1.21202e-43	0	ARPC5
4.72509e-48	0.336246	0.912	0.84	1.62071e-43	0	COL8A1
6.56335e-48	0.213955	0.723	0.615	2.25123e-43	0	SNRPN
7.03589e-48	0.104901	0.903	0.803	2.41331e-43	0	LAPTM4A
7.19418e-48	0.410857	0.65	0.496	2.4676e-43	0	RPS10
8.97483e-48	0.286922	0.831	0.688	3.07837e-43	0	RPL14
1.08089e-47	0.352782	0.704	0.544	3.70745e-43	0	RPSA
1.57122e-47	1.20458	0.19	0.09	5.38929e-43	0	DCT
3.28153e-47	0.704518	0.488	0.329	1.12556e-42	0	DAB2
3.42383e-47	0.76542	0.397	0.256	1.17437e-42	0	CP
4.55308e-47	0.121036	0.881	0.789	1.56171e-42	0	ANAPC11
1.05043e-46	0.158552	0.95	0.853	3.60297e-42	0	NPM1
1.38355e-46	0.156609	0.822	0.689	4.74558e-42	0	NAP1L1
1.79152e-46	0.314519	0.905	0.802	6.1449e-42	0	ROMO1
1.8774e-46	0.37637	0.57	0.435	6.43947e-42	0	CNPY2
2.7309e-46	0.238273	0.977	0.921	9.36699e-42	0	RPL34
3.21569e-46	0.181624	0.961	0.905	1.10298e-41	0	COX7A2
4.6496e-46	0.171347	0.972	0.944	1.59481e-41	0	COX5B
6.33817e-46	0.697434	0.543	0.396	2.17399e-41	0	SCGB1D2
8.02238e-46	0.225649	0.674	0.546	2.75168e-41	0	MPHOSPH8
1.06822e-45	0.218853	0.781	0.641	3.664e-41	0	ERH
1.17494e-45	0.12666	0.916	0.835	4.03003e-41	0	MT-ND6
1.58926e-45	0.262745	0.847	0.745	5.45117e-41	0	ATOX1
1.73957e-45	0.205019	0.948	0.902	5.96673e-41	0	PFDN5
1.92043e-45	0.274928	0.934	0.852	6.58707e-41	0	YWHAE
2.75301e-45	0.769954	0.388	0.25	9.44284e-41	0	GFRA1
3.02917e-45	0.117525	0.839	0.742	1.03901e-40	0	NDUFB9
3.50824e-45	0.434061	0.444	0.307	1.20333e-40	0	ANK2
3.91616e-45	0.298061	0.753	0.651	1.34324e-40	0	SOSTDC1
4.3918e-45	0.112728	0.959	0.925	1.50639e-40	0	UQCRB
4.42109e-45	0.259922	0.905	0.841	1.51643e-40	0	COX6B1
4.47359e-45	0.168713	0.884	0.742	1.53444e-40	0	RSL1D1
5.00189e-45	0.155374	0.938	0.8	1.71565e-40	0	RPL6
5.0411e-45	0.364992	0.701	0.589	1.7291e-40	0	AHCYL2
7.49342e-45	0.204194	0.738	0.598	2.57024e-40	0	NDUFAF3
8.30061e-45	1.15174	0.402	0.283	2.84711e-40	0	MTND1P23
9.91963e-45	0.179654	0.902	0.778	3.40243e-40	0	RPL37
1.08942e-44	0.107452	0.479	0.334	3.73669e-40	0	NTN4
1.63813e-44	0.111454	0.841	0.699	5.61879e-40	0	LMAN2
2.08731e-44	0.190748	0.751	0.6	7.15948e-40	0	XRCC5
2.79331e-44	0.324944	0.726	0.604	9.58105e-40	0	SH3BGRL
3.37281e-44	0.173693	0.875	0.787	1.15688e-39	0	TMED10
3.69684e-44	0.29605	0.67	0.524	1.26802e-39	0	VPS41
4.86699e-44	0.289558	0.748	0.63	1.66938e-39	0	RNF181
4.87574e-44	0.158796	0.71	0.551	1.67238e-39	0	SEPT7
5.68326e-44	0.460599	0.659	0.521	1.94936e-39	0	SNHG8
7.13891e-44	0.276857	0.748	0.624	2.44865e-39	0	MRPL24
1.03383e-43	0.285773	0.709	0.551	3.54602e-39	0	IK
1.26311e-43	0.2991	0.672	0.539	4.33246e-39	0	DNAJC3
1.32952e-43	0.256854	0.813	0.7	4.56025e-39	0	ERP29
1.37073e-43	0.152376	0.945	0.87	4.70159e-39	0	ENO1
1.50698e-43	0.190484	0.886	0.787	5.16895e-39	0	UBA52
1.73862e-43	0.24121	0.598	0.436	5.96348e-39	0	RPL26L1
3.33601e-43	0.167679	0.909	0.786	1.14425e-38	0	RPL23
4.02273e-43	0.426783	0.624	0.482	1.3798e-38	0	EIF4A2
5.69309e-43	0.121466	0.884	0.767	1.95273e-38	0	ANXA5
5.70577e-43	0.68033	0.329	0.206	1.95708e-38	0	TXNIP
6.66232e-43	0.241959	0.819	0.716	2.28517e-38	0	NDUFB7
7.92281e-43	0.605727	0.585	0.453	2.71752e-38	0	MYO10
9.30095e-43	0.255384	0.824	0.704	3.19023e-38	0	APRT
1.01172e-42	0.327086	0.619	0.5	3.4702e-38	0	POLR2I
1.271e-42	0.497274	0.629	0.467	4.35954e-38	0	PRDX2
1.3243e-42	0.378702	0.598	0.455	4.54236e-38	0	PKP4
1.74992e-42	0.193106	0.854	0.751	6.00223e-38	0	UQCRC1
1.78601e-42	0.333758	0.669	0.546	6.12603e-38	0	ARPP19
2.0853e-42	0.118551	0.996	0.988	7.15258e-38	0	CD63
2.49991e-42	0.156253	0.909	0.826	8.5747e-38	0	SPARC
2.69598e-42	0.162149	0.953	0.893	9.24721e-38	0	TPI1
2.76093e-42	0.369616	0.631	0.488	9.46998e-38	0	UGP2
4.67899e-42	0.362328	0.648	0.515	1.60489e-37	0	BEX2
5.05573e-42	0.304317	0.8	0.707	1.73412e-37	0	ATP6AP2
5.54637e-42	0.109004	0.687	0.561	1.90241e-37	0	CYP27A1
5.63007e-42	0.196894	0.595	0.431	1.93112e-37	0	MT-TY
5.89069e-42	0.10162	0.92	0.843	2.02051e-37	0	RBX1
9.75934e-42	0.403129	0.479	0.342	3.34745e-37	0	FUT8
9.88756e-42	0.23193	0.912	0.825	3.39143e-37	0	RPL27A
1.16119e-41	0.118431	0.89	0.815	3.98288e-37	0	NDUFA5
1.357e-41	0.381964	0.609	0.452	4.65452e-37	0	MPHOSPH6
1.65683e-41	0.125587	0.798	0.684	5.68291e-37	0	ATP5PB
1.77943e-41	0.186337	0.757	0.637	6.10345e-37	0	DYNLL1
1.82558e-41	0.1843	0.786	0.639	6.26175e-37	0	DNAJC8
1.86705e-41	0.272709	0.793	0.673	6.40397e-37	0	RNH1
2.66505e-41	0.184684	0.96	0.917	9.14111e-37	0	ATP5F1E
2.69876e-41	0.183824	0.996	0.984	9.25675e-37	0	UQCR10
3.02991e-41	0.185967	0.912	0.828	1.03926e-36	0	HNRNPA1
3.85719e-41	0.170152	0.872	0.748	1.32302e-36	0	RPL39
4.02542e-41	0.263315	0.445	0.31	1.38072e-36	0	RPS17
7.10013e-41	0.138249	0.512	0.362	2.43535e-36	0	AC034236.1
8.03608e-41	0.173269	0.929	0.844	2.75638e-36	0	PKM
8.34526e-41	0.185585	0.651	0.519	2.86242e-36	0	GULP1
1.10147e-40	0.349406	0.667	0.512	3.77804e-36	0	DCBLD2
1.38957e-40	0.447623	0.423	0.282	4.76623e-36	0	PHB
1.394e-40	0.763216	0.257	0.149	4.78141e-36	0	RPL7P6
2.05641e-40	0.406941	0.699	0.558	7.05348e-36	0	ZNHIT1
2.84401e-40	0.13227	0.926	0.845	9.75496e-36	0	UBL5
3.39949e-40	0.124144	0.85	0.741	1.16603e-35	0	ECHS1
3.61993e-40	0.876239	0.278	0.167	1.24163e-35	0	TMEM179B
4.30342e-40	0.364919	0.513	0.377	1.47607e-35	0	LAMB1
6.45449e-40	0.140163	0.827	0.721	2.21389e-35	0	TMED9
1.1841e-39	0.245139	0.699	0.57	4.06145e-35	0	SMC6
1.19112e-39	0.158101	0.761	0.616	4.08555e-35	0	EIF2S2
1.19716e-39	0.132006	0.71	0.567	4.10626e-35	0	CCT7
1.47454e-39	0.140167	0.786	0.673	5.05766e-35	0	POLR2J
1.48444e-39	0.108688	0.813	0.681	5.09162e-35	0	DSTN
1.72988e-39	0.434052	0.664	0.52	5.93349e-35	0	DDX1
1.86052e-39	0.264698	0.554	0.401	6.3816e-35	0	PSME1
2.18735e-39	0.341993	0.72	0.588	7.50261e-35	0	TMEM147
2.1983e-39	0.459409	0.66	0.507	7.54015e-35	0	AHNAK
2.4864e-39	0.176827	0.956	0.881	8.52836e-35	0	RPL32
3.02122e-39	0.164392	0.685	0.545	1.03628e-34	0	ACP1
3.20514e-39	0.171811	0.852	0.755	1.09936e-34	0	ALDH1A3
4.33918e-39	0.3147	0.553	0.417	1.48834e-34	0	CYP1B1
4.86567e-39	0.362154	0.656	0.518	1.66893e-34	0	SRP72
4.9085e-39	0.121098	0.619	0.467	1.68362e-34	0	NPM1P27
5.67951e-39	0.19957	0.849	0.738	1.94807e-34	0	RPL28
6.66687e-39	0.383066	0.601	0.473	2.28674e-34	0	TSC22D1
7.42145e-39	0.892218	0.437	0.309	2.54556e-34	0	ALG3
8.56424e-39	0.56007	0.456	0.328	2.93753e-34	0	RSRP1
8.57538e-39	0.319146	0.682	0.562	2.94135e-34	0	ADD3
9.29236e-39	0.18509	0.893	0.778	3.18728e-34	0	RPS29
9.38516e-39	0.302654	0.783	0.633	3.21911e-34	0	HMGN2
1.01088e-38	0.172024	0.765	0.631	3.46733e-34	0	YWHAZ
1.04097e-38	0.281622	0.595	0.445	3.57052e-34	0	TPM3
1.16033e-38	0.335328	0.289	0.175	3.97994e-34	0	EEF1B2P6
1.7775e-38	0.492982	0.417	0.292	6.09683e-34	0	PPP2R5A
2.97794e-38	0.2496	0.7	0.586	1.02143e-33	0	TMCO1
3.57978e-38	0.151504	0.792	0.706	1.22787e-33	0	SRA1
4.21127e-38	0.221102	0.752	0.606	1.44446e-33	0	PTTG1IP
4.55475e-38	0.13313	0.867	0.779	1.56228e-33	0	COX7B
4.69992e-38	0.237328	0.719	0.582	1.61207e-33	0	AFDN
5.08956e-38	0.225327	0.704	0.569	1.74572e-33	0	PTMAP2
5.09923e-38	0.465669	0.596	0.475	1.74904e-33	0	HLA-E
5.33229e-38	0.303066	0.456	0.323	1.82898e-33	0	PLTP
5.46048e-38	0.440215	0.526	0.391	1.87295e-33	0	PAM
7.16052e-38	0.111522	0.916	0.837	2.45606e-33	0	HINT1
7.86421e-38	0.114916	0.796	0.672	2.69742e-33	0	C4orf3
1.00589e-37	0.240272	0.66	0.529	3.45022e-33	0	KMT2E
1.45489e-37	0.127488	0.8	0.664	4.99028e-33	0	SEPT2
1.57411e-37	0.211888	0.95	0.892	5.39918e-33	0	ATP5MPL
1.85205e-37	0.413269	0.707	0.59	6.35252e-33	0	DDX24
3.94462e-37	0.320376	0.386	0.259	1.35301e-32	0	RPL7AP6
4.03536e-37	0.107942	0.801	0.683	1.38413e-32	0	HIGD1A
4.88687e-37	0.251526	0.562	0.437	1.6762e-32	0	RPL13P12
5.78417e-37	0.3047	0.708	0.601	1.98397e-32	0	NDUFS2
6.86686e-37	0.202154	0.494	0.354	2.35533e-32	0	CRBN
7.46635e-37	0.615835	0.265	0.157	2.56096e-32	0	PLCE1-AS1
7.46842e-37	0.281136	0.83	0.754	2.56167e-32	0	NAA38
7.75837e-37	0.217159	0.587	0.427	2.66112e-32	0	GAPDH
8.63785e-37	0.355468	0.695	0.584	2.96278e-32	0	MAGED2
9.02724e-37	0.224506	0.642	0.5	3.09634e-32	0	TCP1
1.07717e-36	0.602761	0.587	0.452	3.6947e-32	0	VPS35
1.19148e-36	0.134708	0.812	0.711	4.08678e-32	0	POLR2E
1.79689e-36	0.189675	0.742	0.607	6.16334e-32	0	EIF5B
1.95016e-36	0.263998	0.858	0.772	6.68905e-32	0	GNS
3.40197e-36	0.220854	0.895	0.827	1.16688e-31	0	S100B
4.31828e-36	0.482703	0.529	0.388	1.48117e-31	0	PLS3
4.60622e-36	0.166928	0.558	0.42	1.57993e-31	0	WASHC3
6.54411e-36	0.873703	0.269	0.162	2.24463e-31	0	FAM124A
6.89817e-36	0.154357	0.99	0.972	2.36607e-31	0	ACTG1
7.32146e-36	0.469464	0.614	0.49	2.51126e-31	0	UBE2I
8.38991e-36	0.19151	0.703	0.588	2.87774e-31	0	DCTN3
8.39114e-36	0.180798	0.943	0.883	2.87816e-31	0	UQCC2
8.82252e-36	0.436404	0.435	0.307	3.02612e-31	0	AMOTL2
1.02645e-35	0.18288	0.972	0.93	3.52073e-31	0	STRIP2
1.40878e-35	0.417389	0.538	0.411	4.83212e-31	0	UPF2
1.41512e-35	0.431592	0.653	0.542	4.85386e-31	0	FAM13A
1.5585e-35	0.367779	0.404	0.28	5.34564e-31	0	AC026403.1
1.63288e-35	0.590087	0.51	0.381	5.60079e-31	0	RAI14
1.6619e-35	0.586254	0.616	0.508	5.70031e-31	0	CHID1
1.80614e-35	0.1278	0.857	0.778	6.19505e-31	0	RPN2
3.67507e-35	0.305514	0.673	0.543	1.26055e-30	0	BRK1
7.4381e-35	0.475013	0.439	0.313	2.55127e-30	0	RPLP0P6
7.97421e-35	0.197442	0.72	0.617	2.73515e-30	0	EMC3
8.30062e-35	0.210084	0.875	0.811	2.84711e-30	0	LAMTOR4
8.86997e-35	0.246828	0.619	0.491	3.0424e-30	0	SLC6A8
1.10052e-34	0.739024	0.259	0.159	3.77479e-30	0	AP001024.1
1.27428e-34	0.201657	0.803	0.688	4.37078e-30	0	UACA
1.36582e-34	0.354724	0.646	0.511	4.68477e-30	0	GNG12
1.96949e-34	0.189792	0.704	0.596	6.75537e-30	0	UBE2V2
2.02436e-34	0.236842	0.71	0.588	6.94355e-30	0	C19orf70
2.64407e-34	0.28262	0.621	0.505	9.06916e-30	0	TMEM208
3.15397e-34	0.192301	0.769	0.657	1.08181e-29	0	PSMD8
3.26937e-34	0.167233	0.561	0.425	1.12139e-29	0	SUPT16H
3.26988e-34	0.12004	0.548	0.413	1.12157e-29	0	PTEN
3.4538e-34	0.288677	0.513	0.374	1.18465e-29	0	NDUFS7
4.46521e-34	0.413064	0.629	0.522	1.53157e-29	0	NFE2L2
4.48657e-34	0.169272	0.767	0.664	1.53889e-29	0	SNU13
5.1954e-34	0.755655	0.269	0.168	1.78202e-29	0	MT-TM
6.16781e-34	0.33736	0.729	0.606	2.11556e-29	0	CTSH
7.3015e-34	0.381954	0.749	0.654	2.50442e-29	0	MET
7.82897e-34	0.337209	0.627	0.517	2.68534e-29	0	RAB27A
8.23482e-34	0.138561	0.481	0.358	2.82454e-29	0	RPL9P9
9.04072e-34	0.435279	0.601	0.476	3.10097e-29	0	SNX17
9.18198e-34	0.4155	0.582	0.445	3.14942e-29	0	HLTF
1.01778e-33	0.205402	0.714	0.613	3.49097e-29	0	NDUFA2
1.17302e-33	0.250217	0.662	0.536	4.02344e-29	0	OSBPL1A
1.36195e-33	0.28266	0.724	0.629	4.67149e-29	0	STARD7
1.45605e-33	0.394225	0.594	0.464	4.99425e-29	0	AKR1B1
2.26449e-33	0.246845	0.733	0.628	7.76721e-29	0	NORAD
2.68381e-33	0.330393	0.437	0.323	9.20545e-29	0	MBP
2.93444e-33	0.244444	0.855	0.79	1.00651e-28	0	CUTA
3.6764e-33	0.363836	0.28	0.178	1.261e-28	0	AC144530.1
4.07933e-33	0.119061	0.923	0.874	1.39921e-28	0	APP
4.26475e-33	0.427584	0.519	0.393	1.46281e-28	0	NAV3
4.57684e-33	0.301558	0.614	0.477	1.56986e-28	0	PRMT2
4.89339e-33	0.106498	0.801	0.72	1.67843e-28	0	VDAC2
5.30705e-33	0.379712	0.429	0.305	1.82032e-28	0	AL590867.2
8.51813e-33	0.150189	0.806	0.687	2.92172e-28	0	SUMO1
1.00007e-32	0.350002	0.609	0.482	3.43026e-28	0	POP5
1.23644e-32	0.10802	0.99	0.955	4.24098e-28	0	RPS14
1.68367e-32	0.397906	0.618	0.514	5.77499e-28	0	TXNL1
1.73702e-32	0.502123	0.528	0.411	5.95797e-28	0	MARCH7
1.81723e-32	0.426828	0.405	0.282	6.23311e-28	0	PDCD4
1.86245e-32	0.120706	0.696	0.605	6.38821e-28	0	NDUFB5
2.22258e-32	0.93336	0.332	0.224	7.62344e-28	0	MSANTD4
2.29089e-32	0.119597	0.653	0.54	7.85776e-28	0	TXN2
2.62947e-32	0.302826	0.527	0.413	9.01909e-28	0	NUDT9
3.11784e-32	0.28592	0.576	0.447	1.06942e-27	0	POLD2
3.41711e-32	0.163903	0.577	0.444	1.17207e-27	0	RAB2A
4.58048e-32	0.286121	0.619	0.499	1.5711e-27	0	OTUB1
4.63502e-32	0.293848	0.294	0.188	1.58981e-27	0	MEST
4.69782e-32	0.393379	0.586	0.465	1.61135e-27	0	TSG101
4.82804e-32	0.219633	0.645	0.533	1.65602e-27	0	RBM8A
5.61924e-32	0.537336	0.532	0.415	1.9274e-27	0	FCGRT
6.78013e-32	0.239352	0.786	0.666	2.32558e-27	0	PHACTR2
9.23355e-32	0.232878	0.507	0.38	3.16711e-27	0	CHMP2B
1.29282e-31	0.32507	0.758	0.658	4.43438e-27	0	PJA2
1.51993e-31	0.60434	0.366	0.257	5.21335e-27	0	CCDC174
1.75293e-31	0.150442	0.758	0.636	6.01256e-27	0	CAPZA2
1.87065e-31	0.1251	0.715	0.615	6.41632e-27	0	VKORC1
1.88184e-31	0.135877	0.823	0.725	6.45472e-27	0	UQCRH
2.47693e-31	0.237915	0.589	0.458	8.49587e-27	0	TECR
2.50962e-31	0.48646	0.581	0.46	8.60799e-27	0	FIBP
3.07769e-31	0.403626	0.425	0.305	1.05565e-26	0	STAM
3.10248e-31	0.201567	0.564	0.433	1.06415e-26	0	CCT8
3.1513e-31	0.527705	0.279	0.178	1.0809e-26	0	FEZ1
3.97071e-31	0.766735	0.32	0.216	1.36195e-26	0	FAM69A
4.22058e-31	0.114657	0.496	0.357	1.44766e-26	0	IL13RA2
6.9737e-31	0.413128	0.347	0.235	2.39198e-26	0	BACE2
8.23447e-31	0.189686	0.654	0.538	2.82442e-26	0	RBMX
8.56593e-31	0.202957	0.705	0.588	2.93811e-26	0	TTC1
8.62753e-31	0.235788	0.678	0.561	2.95924e-26	0	XRCC6
8.69245e-31	0.589081	0.34	0.237	2.98151e-26	0	RPL23AP2
8.81889e-31	0.266009	0.459	0.335	3.02488e-26	0	PNPLA4
2.28802e-30	0.468741	0.401	0.291	7.84791e-26	0	ANKMY2
2.57904e-30	0.332036	0.647	0.515	8.84611e-26	0	DST
2.94375e-30	0.277351	0.468	0.353	1.00971e-25	0	AK3
2.97064e-30	0.36288	0.572	0.438	1.01893e-25	0	TAGLN2
3.23348e-30	0.245013	0.71	0.569	1.10908e-25	0	CBX3
3.33313e-30	0.239737	0.502	0.367	1.14326e-25	0	TMEM37
3.77296e-30	0.294871	0.331	0.219	1.29413e-25	0	RPS7P10
4.29111e-30	0.203955	0.682	0.577	1.47185e-25	0	RPL22
4.79052e-30	0.371471	0.482	0.354	1.64315e-25	0	ACP6
5.43312e-30	0.437659	0.266	0.167	1.86356e-25	0	RPS19P7
7.52588e-30	0.286837	0.496	0.39	2.58138e-25	0	ATP10B
8.04349e-30	0.19289	0.467	0.347	2.75892e-25	0	RPL10P16
9.76437e-30	0.380511	0.096	0.041	3.34918e-25	0	MLANA
1.05958e-29	0.410582	0.465	0.351	3.63434e-25	0	CCDC90B
1.07489e-29	0.126309	0.92	0.874	3.68688e-25	0	ATP5F1A
1.10621e-29	0.158261	0.703	0.601	3.7943e-25	0	CHMP2A
1.16659e-29	0.188776	0.552	0.443	4.0014e-25	0	CCDC28A
1.46808e-29	0.418708	0.593	0.484	5.03551e-25	0	PREPL
1.77316e-29	0.411374	0.639	0.538	6.08195e-25	0	LONP2
1.88299e-29	0.650741	0.573	0.469	6.45865e-25	0	MARCH6
1.90333e-29	0.269627	0.612	0.499	6.52841e-25	0	SRSF6
2.0075e-29	0.540237	0.175	0.098	6.88572e-25	0	AC009562.1
2.01608e-29	0.586118	0.258	0.164	6.91515e-25	0	BX679664.3
2.45095e-29	0.803037	0.198	0.116	8.40675e-25	0	EXPH5
2.62479e-29	0.13518	0.675	0.557	9.00304e-25	0	MRPS33
2.69374e-29	0.169615	0.568	0.444	9.23952e-25	0	CFAP36
2.83004e-29	0.479875	0.484	0.367	9.70703e-25	0	RARS
2.9394e-29	0.190343	0.798	0.713	1.00821e-24	0	PUF60
2.99646e-29	0.389135	0.538	0.416	1.02779e-24	0	UBE2L3
3.42461e-29	0.306023	0.458	0.337	1.17464e-24	0	CYBRD1
3.87019e-29	0.236075	0.534	0.406	1.32747e-24	0	ACTR3
4.37678e-29	0.52244	0.645	0.53	1.50124e-24	0	SARS
5.03976e-29	0.346303	0.479	0.362	1.72864e-24	0	IFNAR1
5.21945e-29	0.402613	0.612	0.527	1.79027e-24	0	WWTR1
5.58301e-29	0.359644	0.416	0.292	1.91497e-24	0	CD44
5.77965e-29	0.38778	0.399	0.285	1.98242e-24	0	GCA
6.43363e-29	0.234119	0.555	0.439	2.20674e-24	0	CLNS1A
6.77121e-29	0.39223	0.275	0.179	2.32252e-24	0	AL450405.1
7.07399e-29	0.135952	0.79	0.706	2.42638e-24	0	PGK1
7.29178e-29	0.323689	0.564	0.457	2.50108e-24	0	PNRC2
7.29401e-29	0.208868	0.481	0.365	2.50185e-24	0	G3BP1
7.48056e-29	0.299245	0.529	0.409	2.56583e-24	0	TGOLN2
7.92709e-29	0.438074	0.507	0.402	2.71899e-24	0	ABHD14A
8.07286e-29	0.179076	0.465	0.359	2.76899e-24	0	TMEM38B
9.21719e-29	0.304187	0.577	0.458	3.1615e-24	0	FAM192A
1.13033e-28	0.372638	0.579	0.468	3.87704e-24	0	ZFAND6
1.29002e-28	0.451947	0.412	0.3	4.42476e-24	0	PSMB8
1.64308e-28	0.323134	0.632	0.519	5.63577e-24	0	SEC31A
1.84687e-28	0.158454	0.651	0.556	6.33477e-24	0	TMED4
1.91756e-28	0.484052	0.331	0.228	6.57725e-24	0	ZNF667-AS1
2.19905e-28	0.175796	0.52	0.394	7.54275e-24	0	CDC123
2.49376e-28	0.414435	0.381	0.266	8.55361e-24	0	INPP4B
2.60519e-28	0.665986	0.43	0.326	8.93581e-24	0	MYH10
2.7391e-28	0.348135	0.448	0.336	9.39511e-24	0	MBNL2
2.91634e-28	0.168826	0.492	0.368	1.0003e-23	0	DYNC1I2
3.18669e-28	0.220722	0.684	0.577	1.09303e-23	0	SCAF11
3.36656e-28	0.653002	0.273	0.18	1.15473e-23	0	ANKRD49
4.30285e-28	0.267726	0.564	0.445	1.47588e-23	0	COPB2
4.4003e-28	0.533201	0.431	0.315	1.5093e-23	0	SLF2
5.24798e-28	0.228409	0.796	0.712	1.80006e-23	0	MDH2
5.66532e-28	0.417582	0.477	0.366	1.94321e-23	0	MAN1A2
6.08472e-28	0.23702	0.558	0.442	2.08706e-23	0	DPCD
7.47657e-28	0.150443	0.569	0.447	2.56446e-23	0	DHX29
7.51119e-28	0.495945	0.338	0.235	2.57634e-23	0	STK24
8.07814e-28	0.200978	0.655	0.545	2.7708e-23	0	EIF3H
1.0085e-27	0.32478	0.721	0.641	3.45915e-23	0	SORT1
1.03548e-27	0.478172	0.318	0.216	3.5517e-23	0	PARD3B
1.36862e-27	0.189143	0.769	0.697	4.69436e-23	0	MAGED1
1.45569e-27	0.531	0.378	0.27	4.993e-23	0	MFAP1
1.46794e-27	0.264565	0.651	0.539	5.03503e-23	0	SUMO2
1.72731e-27	0.51712	0.444	0.336	5.92467e-23	0	LTA4H
1.80256e-27	0.15805	0.915	0.881	6.18276e-23	0	DDX5
1.88138e-27	0.368327	0.394	0.288	6.45314e-23	0	GMPS
2.04616e-27	0.389664	0.601	0.506	7.01834e-23	0	OXA1L
2.09043e-27	0.162869	0.893	0.836	7.17016e-23	0	HSPD1
2.40267e-27	0.138779	0.6	0.485	8.24117e-23	0	VPS26A
2.43604e-27	0.586917	0.42	0.311	8.35561e-23	0	BROX
2.75234e-27	0.285607	0.575	0.466	9.44053e-23	0	PSMD6
3.11526e-27	0.258154	0.575	0.451	1.06853e-22	0	CISD2
3.50524e-27	0.746923	0.354	0.256	1.2023e-22	0	PTPRZ1
3.99092e-27	0.244567	0.59	0.477	1.36888e-22	0	EIF1AX
4.17207e-27	0.207717	0.636	0.543	1.43102e-22	0	ANXA7
4.75592e-27	0.543081	0.351	0.247	1.63128e-22	0	CEBPZ
4.86589e-27	0.205143	0.36	0.261	1.669e-22	0	TECRP1
5.30048e-27	0.404168	0.452	0.347	1.81807e-22	0	GNPDA1
7.21577e-27	0.105511	0.011	0.061	2.47501e-22	0	GSTM5
7.49576e-27	0.274445	0.41	0.303	2.57105e-22	0	EI24
7.93446e-27	0.127468	0.685	0.577	2.72152e-22	0	HIGD2A
8.32373e-27	0.665773	0.466	0.368	2.85504e-22	0	PTCD3
1.05331e-26	1.13337	0.103	0.049	3.61287e-22	0	SNORD116-1
1.1651e-26	0.688155	0.482	0.388	3.9963e-22	0	AKR7A2
1.20619e-26	0.234193	0.442	0.326	4.13724e-22	0	CLGN
1.23644e-26	0.557912	0.356	0.258	4.241e-22	0	RMND5A
1.33618e-26	0.485764	0.487	0.39	4.58309e-22	0	SNTA1
1.38127e-26	0.127109	0.586	0.475	4.73776e-22	0	STOML2
1.39526e-26	0.245972	0.506	0.394	4.78576e-22	0	PSMC2
1.62395e-26	0.560579	0.291	0.196	5.57015e-22	0	ZFHX4
2.16982e-26	0.567033	0.557	0.474	7.44249e-22	0	SLC45A2
2.20843e-26	0.196732	0.529	0.423	7.57491e-22	0	IQSEC1
2.56973e-26	0.120891	0.663	0.586	8.81416e-22	0	SLC39A6
3.13884e-26	0.123034	0.335	0.225	1.07662e-21	0	CCND2
3.33218e-26	0.169585	0.281	0.187	1.14294e-21	0	EEF1B2P3
3.56442e-26	0.790474	0.252	0.164	1.22259e-21	0	UBE2L6
4.38513e-26	0.434079	0.473	0.358	1.5041e-21	0	SMARCC2
4.46123e-26	0.401655	0.547	0.434	1.5302e-21	0	REV3L
5.25928e-26	0.126043	0.728	0.629	1.80393e-21	0	COMMD1
5.67939e-26	1.67194	0.055	0.018	1.94803e-21	0	CCL18
5.89507e-26	0.238005	0.525	0.414	2.02201e-21	0	ALDH3A2
6.64444e-26	0.139858	0.747	0.662	2.27904e-21	0	RAC1
6.90887e-26	0.148578	0.455	0.343	2.36974e-21	0	EIF3G
6.93438e-26	0.250089	0.547	0.435	2.37849e-21	0	EPRS
7.23877e-26	0.247326	0.66	0.554	2.4829e-21	0	FAM84B
7.8033e-26	0.477564	0.415	0.306	2.67653e-21	0	DDX18
8.08533e-26	0.569456	0.494	0.386	2.77327e-21	0	KIDINS220
8.25792e-26	0.390527	0.363	0.259	2.83247e-21	0	PLCD3
8.33168e-26	0.146099	0.259	0.17	2.85777e-21	0	RPS2P46
1.07527e-25	0.312841	0.326	0.227	3.68819e-21	0	ANTXR1
1.13624e-25	0.103033	0.73	0.64	3.8973e-21	0	SPCS1
1.3339e-25	0.145352	0.683	0.591	4.57526e-21	0	NDUFB11
1.42907e-25	0.324143	0.669	0.587	4.90172e-21	0	SYNE2
1.6233e-25	0.108356	0.782	0.672	5.56792e-21	0	GOLGB1
2.16508e-25	0.129159	0.45	0.344	7.42622e-21	0	FRA10AC1
2.48838e-25	0.369853	0.371	0.268	8.53514e-21	0	ZMAT3
3.17994e-25	0.690893	0.363	0.26	1.09072e-20	0	NANOS1
3.22873e-25	0.302763	0.712	0.619	1.10745e-20	0	PSMA4
4.43154e-25	0.435612	0.399	0.298	1.52002e-20	0	TMEM60
4.9196e-25	0.366699	0.559	0.442	1.68742e-20	0	SERBP1
6.27496e-25	0.168544	0.853	0.789	2.15231e-20	0	FAM50A
6.32074e-25	0.276817	0.442	0.343	2.16801e-20	0	ZNF148
6.36685e-25	0.129782	0.387	0.284	2.18383e-20	0	TMEM164
7.74238e-25	0.114485	0.59	0.47	2.65564e-20	0	SYNGR2
1.02565e-24	0.177896	0.568	0.465	3.518e-20	0	TRAM1
1.0719e-24	0.120086	0.585	0.472	3.67661e-20	0	PRPF40A
1.26245e-24	0.220154	0.328	0.23	4.3302e-20	0	AL009174.1
1.3681e-24	0.178632	0.782	0.673	4.69258e-20	0	EIF3A
1.44534e-24	0.582468	0.425	0.323	4.95752e-20	0	CIAPIN1
1.70616e-24	0.141212	0.556	0.438	5.85213e-20	0	TMEM106C
1.74316e-24	0.737306	0.245	0.158	5.97903e-20	0	PSMB9
1.77235e-24	0.26725	0.608	0.484	6.07917e-20	0	MICALL1
2.14637e-24	0.142939	0.703	0.616	7.36205e-20	0	MCFD2
2.20662e-24	0.200804	0.514	0.416	7.5687e-20	0	TSPAN6
2.24173e-24	0.25	0.648	0.567	7.68913e-20	0	OTUD6B-AS1
2.30406e-24	0.275653	0.506	0.405	7.90294e-20	0	PPA2
2.38091e-24	0.37271	0.533	0.432	8.16651e-20	0	HMGCL
2.42478e-24	0.343419	0.506	0.397	8.31699e-20	0	YIF1A
2.46605e-24	0.620431	0.34	0.246	8.45856e-20	0	CHURC1
3.61729e-24	0.134184	0.821	0.731	1.24073e-19	0	PDIA3
3.66413e-24	0.228592	0.774	0.712	1.2568e-19	0	SLC25A3
4.13748e-24	0.424166	0.542	0.452	1.41916e-19	0	TSPYL1
4.22042e-24	0.503348	0.363	0.264	1.4476e-19	0	FTX
5.37819e-24	0.125358	0.638	0.524	1.84472e-19	0	ARPC2
5.41803e-24	0.75368	0.261	0.176	1.85838e-19	0	CDK5
6.65688e-24	0.363529	0.481	0.38	2.28331e-19	0	SYT11
6.83398e-24	0.28904	0.597	0.479	2.34405e-19	0	TPR
7.2399e-24	0.258337	0.663	0.58	2.48329e-19	0	GABARAPL2
7.55963e-24	0.378597	0.415	0.316	2.59295e-19	0	FAM45A
8.16054e-24	0.478447	0.343	0.252	2.79907e-19	0	EEF1AKMT1
9.25882e-24	0.132328	0.444	0.325	3.17578e-19	0	PPP1CA
9.81894e-24	0.143854	0.532	0.424	3.3679e-19	0	ZC3H15
9.88835e-24	0.450047	0.471	0.36	3.3917e-19	0	ARL9
1.07698e-23	0.346328	0.392	0.295	3.69405e-19	0	TANK
1.13994e-23	2.0022	0.04	0.102	3.90998e-19	0	ARID5A
1.1483e-23	0.410654	0.492	0.401	3.93869e-19	0	NANS
1.15003e-23	0.419012	0.411	0.304	3.9446e-19	0	POLE4
1.25772e-23	0.222198	0.586	0.479	4.31398e-19	0	ZFR
1.31839e-23	0.192659	0.421	0.315	4.52208e-19	0	FKBP3
1.53382e-23	0.521005	0.444	0.335	5.261e-19	0	FAT1
1.64233e-23	0.605791	0.466	0.367	5.63318e-19	0	OPTN
1.66701e-23	0.59368	0.243	0.164	5.71784e-19	0	AL591846.1
1.80261e-23	0.101348	0.744	0.641	6.18296e-19	0	CTNNA1
1.83181e-23	0.523982	0.399	0.299	6.28311e-19	0	AHCY
1.89308e-23	0.46589	0.429	0.329	6.49326e-19	0	COL4A3BP
1.99766e-23	0.42282	0.564	0.457	6.85197e-19	0	SMARCA5
2.1826e-23	0.237873	0.605	0.513	7.48633e-19	0	SYAP1
2.3238e-23	0.236748	0.473	0.369	7.97062e-19	0	GPATCH2L
2.36431e-23	0.417305	0.355	0.262	8.10957e-19	0	ERBIN
2.56728e-23	0.59108	0.317	0.226	8.80575e-19	0	POLR1C
2.99942e-23	0.203508	0.691	0.579	1.0288e-18	0	RHOC
3.01164e-23	0.166679	0.67	0.59	1.03299e-18	0	SGK3
3.1463e-23	0.239753	0.569	0.465	1.07918e-18	0	CPNE3
3.2321e-23	0.11312	0.54	0.418	1.10861e-18	0	CCNG1
3.36821e-23	0.133782	0.539	0.43	1.15529e-18	0	RTCB
3.49177e-23	0.187507	0.701	0.607	1.19768e-18	0	CCT3
3.57045e-23	0.526426	0.408	0.308	1.22466e-18	0	RBBP4
3.77857e-23	0.535791	0.412	0.313	1.29605e-18	0	NRBF2
3.95878e-23	0.556304	0.225	0.147	1.35786e-18	0	AL365357.1
3.96461e-23	0.331959	0.449	0.348	1.35986e-18	0	ARV1
4.92524e-23	0.556413	0.347	0.252	1.68936e-18	0	CCDC9B
5.17531e-23	0.417632	0.377	0.282	1.77513e-18	0	FAHD1
5.28162e-23	0.701289	0.273	0.187	1.81159e-18	0	ELP5
5.35429e-23	0.192692	0.463	0.357	1.83652e-18	0	PPP1R12A
5.42346e-23	0.206297	0.796	0.712	1.86025e-18	0	GPI
5.73565e-23	0.693867	0.309	0.219	1.96733e-18	0	SYNE1
5.94993e-23	0.665976	0.264	0.177	2.04083e-18	0	TFAM
6.22449e-23	0.129411	0.432	0.33	2.135e-18	0	MT-TT
7.65097e-23	0.547377	0.28	0.193	2.62428e-18	0	C5orf51
8.11992e-23	0.24188	0.461	0.359	2.78513e-18	0	SEC11A
8.92095e-23	0.380703	0.249	0.167	3.05989e-18	0	PSMC1P1
9.41331e-23	0.462994	0.445	0.35	3.22877e-18	0	HEG1
9.62687e-23	0.145265	0.535	0.426	3.30202e-18	0	DARS
9.72135e-23	0.152202	0.557	0.462	3.33442e-18	0	HIBADH
1.31086e-22	0.154914	0.626	0.503	4.49625e-18	0	MYH9
1.31234e-22	0.564628	0.237	0.158	4.50132e-18	0	CCDC152
1.32068e-22	0.221638	0.388	0.297	4.52993e-18	0	FZD8
1.42323e-22	0.22671	0.383	0.294	4.88169e-18	0	SIAE
1.50117e-22	0.201106	0.618	0.52	5.149e-18	0	AP2S1
1.5033e-22	0.502682	0.282	0.197	5.15633e-18	0	PYGL
1.8618e-22	0.412046	0.273	0.186	6.38597e-18	0	SLCO3A1
1.95097e-22	0.114886	0.516	0.41	6.69181e-18	0	NCOA4
1.96414e-22	0.364872	0.264	0.181	6.73699e-18	0	TUSC3
2.02391e-22	0.230045	0.36	0.277	6.94203e-18	0	PCDH18
2.03347e-22	0.137808	0.295	0.405	6.97479e-18	0	PDZD8
2.23926e-22	0.372407	0.512	0.415	7.68065e-18	0	PHF3
2.30161e-22	0.383557	0.422	0.33	7.89451e-18	0	ORC3
2.34364e-22	0.363695	0.4	0.301	8.03869e-18	0	CTR9
2.4022e-22	0.251738	0.74	0.685	8.23956e-18	0	SULF1
2.6146e-22	0.160143	0.596	0.493	8.96806e-18	0	EBNA1BP2
2.62516e-22	0.100665	0.465	0.368	9.0043e-18	0	LAMTOR3
2.73533e-22	0.184918	0.622	0.518	9.38218e-18	0	PDCD6
2.84069e-22	0.173742	0.427	0.33	9.74355e-18	0	GSTM3
2.95413e-22	0.362185	0.609	0.528	1.01327e-17	0	GALNT10
3.08387e-22	0.336743	0.434	0.337	1.05777e-17	0	MRPL15
3.45207e-22	0.549748	0.311	0.221	1.18406e-17	0	PBX3
3.48418e-22	0.40202	0.56	0.484	1.19507e-17	0	GPAA1
3.49456e-22	0.281586	0.214	0.139	1.19864e-17	0	RBM8B
3.68045e-22	0.337122	0.609	0.526	1.26239e-17	0	SPART
3.78051e-22	0.311335	0.474	0.372	1.29671e-17	0	SCAMP2
3.90048e-22	0.235691	0.303	0.218	1.33786e-17	0	UCHL3
4.76016e-22	0.176087	0.561	0.455	1.63273e-17	0	ARHGAP5
4.91818e-22	0.155766	0.678	0.597	1.68693e-17	0	SLC7A8
4.96613e-22	0.296955	0.502	0.4	1.70338e-17	0	USP34
5.4894e-22	0.10888	0.5	0.396	1.88286e-17	0	MRPS16
6.06144e-22	0.476371	0.212	0.135	2.07907e-17	0	RAX
6.09851e-22	0.15387	0.391	0.294	2.09179e-17	0	NPM1P39
6.72607e-22	0.140537	0.337	0.236	2.30704e-17	0	PROS1
6.78226e-22	0.18517	0.479	0.364	2.32632e-17	0	WWC2
7.12975e-22	0.476163	0.303	0.212	2.4455e-17	0	DCP2
7.44047e-22	0.193729	0.499	0.391	2.55208e-17	0	SNW1
7.96751e-22	0.572909	0.343	0.248	2.73286e-17	0	SRRM4
8.94837e-22	0.465855	0.182	0.113	3.06929e-17	0	H3F3AP4
1.01546e-21	0.510228	0.475	0.376	3.48304e-17	0	DNAJC15
1.06922e-21	0.609004	0.32	0.236	3.66742e-17	0	PHF20L1
1.11589e-21	0.333631	0.5	0.412	3.82749e-17	0	MRPL37
1.13063e-21	0.747356	0.11	0.058	3.87806e-17	0	KLKB1
1.16685e-21	0.316006	0.388	0.286	4.00231e-17	0	ATP2B4
1.19119e-21	0.215096	0.468	0.382	4.08579e-17	0	EPS15
1.19498e-21	0.463806	0.515	0.411	4.09878e-17	0	NARF
1.21308e-21	0.193651	0.524	0.44	4.16086e-17	0	IDH1
1.22858e-21	0.233394	0.377	0.277	4.21403e-17	0	DPYSL2
1.28127e-21	0.454497	0.444	0.348	4.39474e-17	0	SEZ6L2
1.3964e-21	0.107013	0.575	0.485	4.78964e-17	0	SELENOS
1.59123e-21	0.111067	0.317	0.217	5.45791e-17	0	PSG5
1.73802e-21	0.274164	0.607	0.504	5.96142e-17	0	TRIP11
1.82642e-21	0.354394	0.345	0.256	6.2646e-17	0	BEX1
1.85165e-21	0.410271	0.617	0.537	6.35116e-17	0	NDUFA10
1.88574e-21	0.228448	0.433	0.334	6.4681e-17	0	ITGAE
1.93203e-21	0.25082	0.665	0.572	6.62686e-17	0	THRAP3
2.07546e-21	0.192722	0.561	0.456	7.11882e-17	0	PSME2
2.18079e-21	0.454384	0.496	0.416	7.48011e-17	0	PRPF4B
2.34995e-21	0.33045	0.423	0.326	8.06034e-17	0	UROS
2.55937e-21	0.132749	0.338	0.245	8.77864e-17	0	BRCC3
2.67697e-21	0.202308	0.521	0.427	9.18202e-17	0	TULP4
2.74901e-21	0.12092	0.375	0.28	9.42912e-17	0	ESF1
2.81945e-21	0.306542	0.332	0.241	9.6707e-17	0	RNF34
2.89282e-21	0.103279	0.393	0.297	9.92238e-17	0	UBL7
2.93949e-21	0.172487	0.333	0.235	1.00824e-16	0	MATN2
3.23514e-21	0.194895	0.528	0.426	1.10965e-16	0	NEMF
3.39938e-21	0.184579	0.545	0.46	1.16599e-16	0	AFF1
3.70011e-21	0.33016	0.254	0.174	1.26914e-16	0	RPSAP58
3.71431e-21	0.201944	0.453	0.372	1.27401e-16	0	AMD1
3.74021e-21	0.383693	0.2	0.127	1.28289e-16	0	NABP1
4.26819e-21	0.209298	0.601	0.508	1.46399e-16	0	PSENEN
4.37233e-21	0.461313	0.358	0.267	1.49971e-16	0	MED7
4.46753e-21	0.190158	0.709	0.632	1.53236e-16	0	PSMC5
4.71849e-21	0.428003	0.426	0.33	1.61844e-16	0	NAGK
5.3976e-21	0.286071	0.436	0.323	1.85138e-16	0	S100A10
5.52513e-21	0.141483	0.53	0.44	1.89512e-16	0	ORMDL1
5.70264e-21	0.437446	0.286	0.204	1.956e-16	0	CYP20A1
6.1929e-21	0.126024	0.379	0.286	2.12416e-16	0	FUNDC1
6.80656e-21	0.142897	0.262	0.176	2.33465e-16	0	PSG1
6.88061e-21	0.185044	0.476	0.385	2.36005e-16	0	TTC37
7.04796e-21	0.291542	0.466	0.373	2.41745e-16	0	ATP6V1C1
8.30681e-21	0.460686	0.475	0.38	2.84923e-16	0	AP2B1
8.34234e-21	0.762575	0.202	0.132	2.86142e-16	0	IFIT1
8.47333e-21	0.138384	0.949	0.898	2.90635e-16	0	MT-ND3
8.56852e-21	0.281932	0.517	0.428	2.939e-16	0	CHPF
9.62365e-21	0.2006	0.501	0.396	3.30091e-16	0	ZNF638
9.83218e-21	1.26538	0.046	0.016	3.37244e-16	0	SNORD67
1.01313e-20	0.173258	0.253	0.174	3.47503e-16	0	TMEM136
1.01815e-20	0.473526	0.436	0.351	3.49226e-16	0	IDH3G
1.04358e-20	0.169932	0.676	0.591	3.57948e-16	0	GUK1
1.05301e-20	0.200219	0.511	0.415	3.61183e-16	0	UBE2N
1.08571e-20	0.318256	0.351	0.262	3.72397e-16	0	STXBP3
1.0958e-20	0.532324	0.352	0.265	3.75858e-16	0	REC8
1.18807e-20	0.512193	0.428	0.337	4.07509e-16	0	EIF2B4
1.26808e-20	0.287877	0.441	0.346	4.34953e-16	0	CBWD1
1.27472e-20	0.286091	0.457	0.358	4.37229e-16	0	AGTRAP
1.46298e-20	0.145272	0.514	0.418	5.01801e-16	0	MRPS7
1.47064e-20	0.538516	0.424	0.34	5.0443e-16	0	RGL1
1.4808e-20	0.545602	0.377	0.286	5.07915e-16	0	DCAF13
1.59114e-20	0.33312	0.315	0.227	5.45761e-16	0	MT-TS2
1.60335e-20	0.344997	0.57	0.494	5.4995e-16	0	TEX264
1.85563e-20	0.176514	0.303	0.217	6.3648e-16	0	UQCRHL
1.9683e-20	0.550218	0.257	0.177	6.75128e-16	0	PHLDA3
2.04459e-20	0.214272	0.476	0.378	7.01294e-16	0	BCCIP
2.23479e-20	0.112788	0.449	0.351	7.66534e-16	0	MTCH2
2.58029e-20	0.39928	0.358	0.261	8.85039e-16	0	FBN1
2.70219e-20	0.202181	0.595	0.509	9.2685e-16	0	PIGT
3.01561e-20	0.159868	0.449	0.354	1.03435e-15	0	QSOX1
3.11784e-20	0.320887	0.542	0.455	1.06942e-15	0	PDGFRB
3.13201e-20	0.167421	0.061	0.124	1.07428e-15	0	GOLGA7B
3.66279e-20	0.111633	0.38	0.291	1.25634e-15	0	SDCCAG8
3.8212e-20	0.313509	0.499	0.401	1.31067e-15	0	NUDCD2
3.89554e-20	0.245311	0.534	0.431	1.33617e-15	0	BUB3
4.4283e-20	0.628561	0.156	0.094	1.51891e-15	0	PPP2R2B
4.71639e-20	0.759378	0.393	0.304	1.61772e-15	0	VTA1
6.03563e-20	0.126552	0.616	0.519	2.07022e-15	0	SNRPE
6.45241e-20	0.308954	0.618	0.538	2.21318e-15	0	LRBA
6.85918e-20	0.105942	0.445	0.354	2.3527e-15	0	MORF4L1P1
7.38038e-20	0.270019	0.202	0.132	2.53147e-15	0	CYP2U1
8.4707e-20	1.01603	0.181	0.116	2.90545e-15	0	ISPD
8.53889e-20	0.330515	0.401	0.313	2.92884e-15	0	WASF2
8.86468e-20	0.58952	0.392	0.305	3.04059e-15	0	VPS36
9.34356e-20	0.346404	0.335	0.25	3.20484e-15	0	RDH5
9.76304e-20	0.841807	0.386	0.306	3.34872e-15	0	VAT1
9.80761e-20	0.744987	0.418	0.326	3.36401e-15	0	MPP5
1.13292e-19	0.539873	0.245	0.17	3.8859e-15	0	POLK
1.30274e-19	0.245424	0.196	0.127	4.46841e-15	0	NUDT2
1.31405e-19	0.43978	0.476	0.385	4.5072e-15	0	RNF213
1.34299e-19	0.407775	0.347	0.264	4.60645e-15	0	ZNF33A
1.63109e-19	0.195274	0.575	0.496	5.59463e-15	0	MTSS1
1.65619e-19	0.253292	0.403	0.316	5.68073e-15	0	CBX6
1.67315e-19	0.256726	0.661	0.562	5.7389e-15	0	PCM1
1.76285e-19	0.215774	0.568	0.473	6.04656e-15	0	LARS
1.77342e-19	0.336886	0.309	0.222	6.08283e-15	0	JAK1
1.79372e-19	0.32595	0.774	0.739	6.15247e-15	0	SLC6A20
1.81591e-19	0.300279	0.473	0.386	6.22857e-15	0	PFKP
1.84984e-19	0.105624	0.915	0.887	6.34495e-15	0	TPP1
1.8654e-19	0.19918	0.277	0.196	6.39832e-15	0	P4HA2
2.01648e-19	0.105542	0.531	0.432	6.91654e-15	0	GCC2
2.02805e-19	0.145224	0.701	0.626	6.95622e-15	0	DPM3
2.17097e-19	0.913815	0.174	0.11	7.44643e-15	0	ANO5
2.20607e-19	0.373208	0.314	0.233	7.56682e-15	0	APPL1
2.58643e-19	0.151295	0.706	0.628	8.87144e-15	0	PSMB7
2.79442e-19	0.280489	0.21	0.139	9.58485e-15	0	C8orf88
3.16721e-19	0.207243	0.499	0.417	1.08635e-14	0	IMMP2L
3.33273e-19	0.314694	0.47	0.389	1.14313e-14	0	ODC1
3.47965e-19	0.325189	0.354	0.266	1.19352e-14	0	OLA1
3.5247e-19	0.176063	0.828	0.748	1.20897e-14	0	CD81
3.60563e-19	0.241444	0.323	0.236	1.23673e-14	0	TXLNG
3.64098e-19	0.180333	0.319	0.236	1.24886e-14	0	PAFAH1B2
4.06417e-19	0.227151	0.663	0.583	1.39401e-14	0	ADAM9
4.10198e-19	0.261091	0.386	0.297	1.40698e-14	0	AIG1
4.15828e-19	0.293505	0.362	0.276	1.42629e-14	0	USP15
4.16211e-19	0.392791	0.486	0.4	1.4276e-14	0	PRPF6
4.29991e-19	0.268862	0.336	0.25	1.47487e-14	0	RPL14P1
4.32713e-19	0.188647	0.358	0.265	1.48421e-14	0	KPNA2
4.55894e-19	0.227057	0.305	0.224	1.56372e-14	0	AC079140.2
4.76267e-19	0.189644	0.482	0.399	1.6336e-14	0	NPTN
4.9031e-19	0.29984	0.351	0.269	1.68176e-14	0	KIFAP3
4.94819e-19	0.189576	0.501	0.4	1.69723e-14	0	GTF2H5
5.00225e-19	0.16356	0.602	0.524	1.71577e-14	0	COX5A
5.85064e-19	0.49042	0.302	0.222	2.00677e-14	0	RIN2
6.12955e-19	0.455951	0.175	0.112	2.10244e-14	0	ZNF204P
6.40526e-19	0.211492	0.394	0.302	2.19701e-14	0	DENR
6.52253e-19	0.102308	0.503	0.403	2.23723e-14	0	SNRPD1
7.55775e-19	0.193254	0.44	0.36	2.59231e-14	0	FAHD2A
7.56535e-19	0.34635	0.21	0.14	2.59492e-14	0	MT-TD
7.73362e-19	0.20707	0.529	0.426	2.65263e-14	0	PHAX
9.17128e-19	0.446132	0.234	0.16	3.14575e-14	0	PCSK1N
9.63741e-19	0.383176	0.548	0.463	3.30563e-14	0	DNTTIP2
9.67626e-19	0.233971	0.269	0.193	3.31896e-14	0	SRFBP1
9.90759e-19	0.206967	0.709	0.635	3.3983e-14	0	VCP
9.96618e-19	0.46592	0.221	0.153	3.4184e-14	0	RBMXL1
1.0063e-18	0.572717	0.123	0.07	3.45161e-14	0	ABCB5
1.08028e-18	0.508413	0.358	0.275	3.70537e-14	0	PTPN14
1.08493e-18	0.130363	0.452	0.358	3.72131e-14	0	R3HCC1
1.09096e-18	0.224546	0.398	0.305	3.74201e-14	0	IFT22
1.1905e-18	0.469726	0.33	0.243	4.08343e-14	0	TTC14
1.20579e-18	0.544511	0.423	0.347	4.13586e-14	0	SNAP23
1.27861e-18	0.466912	0.256	0.182	4.38563e-14	0	ZBTB41
1.29901e-18	0.181927	0.65	0.552	4.4556e-14	0	ARID5B
1.42512e-18	0.206912	0.299	0.217	4.88817e-14	0	ZNF302
1.4536e-18	0.167275	0.247	0.172	4.98584e-14	0	CLUAP1
1.48462e-18	0.394388	0.384	0.297	5.09226e-14	0	VPS4B
1.50775e-18	0.739621	0.182	0.12	5.17158e-14	0	FAM78B
1.51362e-18	0.45124	0.279	0.202	5.19171e-14	0	UBE4A
1.65915e-18	0.417031	0.287	0.21	5.69089e-14	0	CALM3
1.77066e-18	0.200135	0.292	0.213	6.07336e-14	0	SMIM27
1.8645e-18	0.125627	0.504	0.431	6.39525e-14	0	MAB21L1
1.90702e-18	0.189336	0.575	0.481	6.54108e-14	0	ZKSCAN1
1.94828e-18	0.348833	0.429	0.346	6.68259e-14	0	KLHL24
2.0132e-18	0.184662	0.519	0.425	6.90526e-14	0	SGCB
2.06847e-18	0.643211	0.192	0.127	7.09485e-14	0	LSAMP
2.15107e-18	0.700339	0.249	0.175	7.37816e-14	0	C1orf131
2.33173e-18	0.166104	0.54	0.463	7.99783e-14	0	RBM3
2.38988e-18	0.134808	0.217	0.148	8.19729e-14	0	RPL22P1
2.79197e-18	0.157547	0.407	0.318	9.57645e-14	0	GIGYF2
2.85585e-18	0.122255	0.574	0.477	9.79555e-14	0	VDAC3
2.87818e-18	0.15613	0.697	0.611	9.87215e-14	0	SPTBN1
3.00039e-18	0.113495	0.7	0.626	1.02914e-13	0	TCEAL9
3.11717e-18	0.64747	0.305	0.226	1.06919e-13	0	NR3C1
3.47365e-18	0.413995	0.403	0.312	1.19146e-13	0	ARHGEF3
3.51938e-18	0.340051	0.375	0.292	1.20715e-13	0	PRR34-AS1
3.6404e-18	0.297178	0.408	0.322	1.24866e-13	0	SSSCA1
3.64861e-18	0.489148	0.356	0.28	1.25147e-13	0	MRPS27
3.66893e-18	0.293944	0.449	0.372	1.25844e-13	0	RBM5
3.92229e-18	0.449836	0.32	0.235	1.34535e-13	0	NMI
4.27049e-18	0.110394	0.524	0.435	1.46478e-13	0	SCARB2
4.33127e-18	0.589057	0.204	0.136	1.48562e-13	0	ACTL6A
4.35201e-18	0.430636	0.345	0.26	1.49274e-13	0	PIH1D1
4.58168e-18	0.40395	0.346	0.268	1.57152e-13	0	CYB5R2
4.71841e-18	0.2478	0.491	0.408	1.61841e-13	0	PPP4R3B
4.88627e-18	0.330514	0.011	0.047	1.67599e-13	0	SMIM24
5.33609e-18	0.244352	0.541	0.457	1.83028e-13	0	UTRN
5.48374e-18	0.443131	0.447	0.355	1.88092e-13	0	NUB1
5.56027e-18	0.1906	0.729	0.665	1.90717e-13	0	HADHA
5.94332e-18	0.339318	0.247	0.172	2.03856e-13	0	NBPF14
6.0941e-18	0.164149	0.404	0.313	2.09028e-13	0	MRPL20
6.25943e-18	0.158643	0.863	0.821	2.14699e-13	0	DAAM1
6.53498e-18	0.437681	0.476	0.388	2.2415e-13	0	HMOX2
7.12087e-18	0.142447	0.592	0.509	2.44246e-13	0	STX8
7.68423e-18	0.328265	0.511	0.438	2.63569e-13	0	ARHGEF37
7.72146e-18	0.349329	0.258	0.183	2.64846e-13	0	RUVBL1
8.59552e-18	0.222359	0.322	0.24	2.94826e-13	0	SNRPGP10
9.11793e-18	0.290864	0.225	0.155	3.12745e-13	0	EHBP1
9.24698e-18	0.187122	0.642	0.571	3.17171e-13	0	MRPL55
9.40435e-18	0.370853	0.391	0.306	3.22569e-13	0	FRG1
9.45592e-18	0.121718	0.717	0.655	3.24338e-13	0	UBE2D3
9.915e-18	0.340616	0.378	0.299	3.40085e-13	0	CYB5D2
1.00986e-17	0.143837	0.478	0.389	3.46382e-13	0	C11orf74
1.02777e-17	0.324973	0.438	0.355	3.52525e-13	0	EIF2B3
1.05787e-17	0.266639	0.474	0.379	3.62849e-13	0	TES
1.12117e-17	0.132362	0.633	0.558	3.84562e-13	0	COPZ1
1.21622e-17	0.110471	0.701	0.61	4.17163e-13	0	SF3B1
1.26059e-17	0.13865	0.5	0.402	4.32381e-13	0	FAM32A
1.26736e-17	0.105195	0.502	0.415	4.34704e-13	0	TCEAL8
1.27225e-17	0.105143	0.672	0.602	4.36383e-13	0	SCOC
1.37242e-17	0.159193	0.502	0.411	4.70739e-13	0	NKTR
1.39761e-17	0.26942	0.317	0.242	4.79381e-13	0	NT5DC3
1.4183e-17	0.233874	0.373	0.281	4.86478e-13	0	BUD31
1.44854e-17	0.236762	0.195	0.129	4.9685e-13	0	MAP2
2.33512e-17	0.149604	0.372	0.289	8.00946e-13	0	NMD3
2.35375e-17	0.465599	0.247	0.175	8.07335e-13	0	DYNC2H1
2.77646e-17	0.334944	0.434	0.357	9.52327e-13	0	CHCHD1
2.77691e-17	0.700375	0.135	0.081	9.52479e-13	0	PNMA2
2.78414e-17	0.128081	0.305	0.226	9.54959e-13	0	CWC27
2.92135e-17	0.471392	0.238	0.17	1.00202e-12	0	YBEY
3.3445e-17	0.340157	0.299	0.222	1.14716e-12	0	TJP1
3.9947e-17	0.198916	0.488	0.397	1.37018e-12	0	ABCF1
4.00799e-17	0.298667	0.411	0.334	1.37474e-12	0	BTG3
4.03651e-17	0.333735	0.263	0.188	1.38452e-12	0	GLRB
4.34215e-17	0.488833	0.376	0.3	1.48936e-12	0	ZFYVE16
4.56812e-17	0.194256	0.503	0.43	1.56686e-12	0	SLC5A3
4.60971e-17	0.403679	0.315	0.236	1.58113e-12	0	AASDHPPT
4.65851e-17	1.05853	0.101	0.057	1.59787e-12	0	SNAP91
4.70198e-17	0.283285	0.575	0.497	1.61278e-12	0	PSMD2
4.89474e-17	0.192581	0.436	0.352	1.6789e-12	0	NIPBL
5.31813e-17	0.328141	0.293	0.216	1.82412e-12	0	FLRT3
5.44843e-17	0.27239	0.324	0.249	1.86881e-12	0	THUMPD1
5.58329e-17	0.299977	0.423	0.339	1.91507e-12	0	PRR14L
5.85169e-17	0.201561	0.393	0.31	2.00713e-12	0	SNRPB2
6.06691e-17	0.233902	0.509	0.427	2.08095e-12	0	CNOT7
6.09574e-17	0.174734	0.593	0.496	2.09084e-12	0	CAPZB
6.58259e-17	0.406874	0.275	0.201	2.25783e-12	0	XPC
6.91004e-17	0.189979	0.511	0.441	2.37014e-12	0	APEH
7.04949e-17	0.626298	0.262	0.189	2.41798e-12	0	IFT20
7.17459e-17	0.196097	0.438	0.352	2.46088e-12	0	ZNF292
7.43267e-17	0.759562	0.171	0.112	2.54941e-12	0	TMEM218
7.98898e-17	0.244588	0.5	0.415	2.74022e-12	0	UBXN1
8.03759e-17	0.199326	0.178	0.116	2.75689e-12	0	MT-TC
8.7496e-17	0.249462	0.462	0.383	3.00111e-12	0	GLB1
8.94924e-17	0.178117	0.479	0.407	3.06959e-12	0	ABCD3
9.09792e-17	0.134296	0.385	0.297	3.12059e-12	0	CKAP2
9.20509e-17	0.403467	0.383	0.305	3.15735e-12	0	CAND1
9.30624e-17	0.137218	0.421	0.334	3.19204e-12	0	FMR1
9.41514e-17	0.655785	0.263	0.194	3.22939e-12	0	ZNF84
9.43617e-17	0.244125	0.439	0.362	3.23661e-12	0	RNASEH2C
9.49003e-17	0.14793	0.363	0.279	3.25508e-12	0	COX6A1P2
9.49274e-17	0.234831	0.276	0.204	3.25601e-12	0	TMEM167B
9.73875e-17	0.205973	0.212	0.148	3.34039e-12	0	RPL5P34
1.01166e-16	0.26631	0.517	0.425	3.46998e-12	0	ACTN1
1.0966e-16	0.256147	0.44	0.363	3.76132e-12	0	TRPM7
1.14137e-16	0.154102	0.41	0.321	3.9149e-12	0	XRN2
1.16144e-16	0.720089	0.193	0.131	3.98374e-12	0	INTS11
1.16341e-16	0.197234	0.383	0.303	3.99049e-12	0	CCDC51
1.23898e-16	0.246242	0.563	0.487	4.2497e-12	0	CAMSAP2
1.25843e-16	0.248975	0.585	0.513	4.3164e-12	0	PLEKHB2
1.26508e-16	0.263684	0.336	0.253	4.33923e-12	0	EMG1
1.33195e-16	0.304793	0.579	0.509	4.56858e-12	0	OGA
1.38339e-16	0.312138	0.405	0.319	4.74501e-12	0	SCFD1
1.51658e-16	0.219463	0.376	0.3	5.20188e-12	0	THUMPD3
1.52336e-16	0.172429	0.247	0.176	5.22514e-12	0	ZC3HAV1
1.54575e-16	0.170261	0.407	0.333	5.30192e-12	0	G6PC3
1.62762e-16	0.189977	0.445	0.361	5.58275e-12	0	PYURF
1.64492e-16	0.195519	0.698	0.637	5.64208e-12	0	ZFAND5
1.68424e-16	0.121416	0.396	0.309	5.77696e-12	0	MOB1A
1.89432e-16	0.545071	0.204	0.141	6.4975e-12	0	TMEM131
1.90294e-16	1.08254	0.071	0.035	6.52708e-12	0	AC093787.1
1.99335e-16	0.337133	0.452	0.376	6.83718e-12	0	SND1
2.0635e-16	0.308852	0.674	0.571	7.07782e-12	0	MYL9
2.07693e-16	0.113276	0.382	0.299	7.12387e-12	0	MOSPD1
2.15779e-16	0.14197	0.5	0.417	7.40123e-12	0	YTHDF2
2.16866e-16	0.360264	0.324	0.241	7.43852e-12	0	CD24
2.2823e-16	0.235994	0.277	0.202	7.82829e-12	0	JPT2
2.50266e-16	0.374658	0.245	0.174	8.58413e-12	0	GPATCH4
2.67649e-16	0.307152	0.473	0.387	9.18035e-12	0	EIF2A
2.83706e-16	0.494344	0.179	0.121	9.7311e-12	0	CKLF
2.83796e-16	0.276853	0.39	0.309	9.7342e-12	0	RAB10
2.9956e-16	0.305757	0.407	0.322	1.02749e-11	0	RSRC1
3.09374e-16	0.424111	0.218	0.154	1.06115e-11	0	NDN
3.13186e-16	0.280074	0.259	0.187	1.07423e-11	0	STAT1
3.14894e-16	0.810273	0.383	0.313	1.08009e-11	0	DDAH1
3.19823e-16	0.316916	0.309	0.233	1.09699e-11	0	EIF2AK2
3.49001e-16	0.610251	0.208	0.143	1.19707e-11	0	TTF2
3.5457e-16	0.319001	0.611	0.541	1.21617e-11	0	SRSF11
3.76127e-16	0.340431	0.437	0.359	1.29012e-11	0	SMC1A
3.89068e-16	0.116782	0.275	0.202	1.3345e-11	0	MRM2
3.89579e-16	0.24003	0.137	0.085	1.33625e-11	0	CPNE8
4.18386e-16	0.291204	0.33	0.252	1.43506e-11	0	CPLANE1
4.19631e-16	0.255712	0.114	0.067	1.43933e-11	0	NDRG1
4.21439e-16	0.353839	0.251	0.179	1.44554e-11	0	WDR54
4.26701e-16	0.498267	0.313	0.237	1.46359e-11	0	PTPRD
4.34699e-16	0.243427	0.111	0.179	1.49102e-11	0	TLE3
4.36955e-16	0.184436	0.409	0.327	1.49876e-11	0	LIN7C
4.39764e-16	0.317771	0.36	0.285	1.50839e-11	0	MRPS5
4.51093e-16	0.144798	0.581	0.507	1.54725e-11	0	EIF6
4.63378e-16	0.641949	0.295	0.222	1.58939e-11	0	MBNL1
4.69768e-16	0.76315	0.38	0.304	1.6113e-11	0	RAB13
5.18261e-16	0.325653	0.229	0.164	1.77764e-11	0	ASAP1
5.19716e-16	0.256317	0.553	0.467	1.78263e-11	0	WBP11
5.20346e-16	0.287242	0.622	0.554	1.78479e-11	0	IFI27L2
5.32738e-16	0.131545	0.158	0.102	1.82729e-11	0	SQOR
6.12514e-16	0.150835	0.255	0.185	2.10092e-11	0	RBMS1
6.35876e-16	0.522465	0.276	0.202	2.18105e-11	0	NOC3L
6.37516e-16	0.925754	0.124	0.075	2.18668e-11	0	ANKRD50
6.60151e-16	0.199673	0.292	0.217	2.26432e-11	0	FAM98A
6.77784e-16	0.236375	0.472	0.393	2.3248e-11	0	BLVRA
6.90032e-16	0.226785	0.188	0.128	2.36681e-11	0	TP53INP1
6.93194e-16	0.322308	0.267	0.2	2.37765e-11	0	ANK3
6.94248e-16	0.2659	0.282	0.207	2.38127e-11	0	TUBG1
6.96989e-16	0.337709	0.235	0.168	2.39067e-11	0	PPID
7.13756e-16	0.280919	0.219	0.154	2.44818e-11	0	RWDD2B
7.32143e-16	0.76976	0.156	0.1	2.51125e-11	0	LINC00113
7.35434e-16	0.246259	0.457	0.379	2.52254e-11	0	TMX1
7.36251e-16	0.241764	0.293	0.219	2.52534e-11	0	ZNF37A
7.47043e-16	0.439365	0.405	0.329	2.56236e-11	0	FBXO3
7.59767e-16	0.436271	0.188	0.127	2.606e-11	0	AC006453.2
7.61408e-16	0.581678	0.175	0.117	2.61163e-11	0	EIF1AXP1
7.67929e-16	0.327088	0.284	0.216	2.634e-11	0	SERINC3
8.23043e-16	0.390887	0.321	0.244	2.82304e-11	0	PSMD7
8.24625e-16	0.115625	0.494	0.405	2.82846e-11	0	METAP2
8.66893e-16	0.551331	0.25	0.184	2.97344e-11	0	UBE2E2
8.98574e-16	0.501986	0.351	0.279	3.08211e-11	0	UPP1
9.09882e-16	0.712346	0.156	0.101	3.1209e-11	0	SLC2A1-AS1
9.31244e-16	0.23553	0.541	0.469	3.19417e-11	0	TCTN3
1.03536e-15	0.137449	0.627	0.555	3.55129e-11	0	PSMD1
1.04165e-15	0.186826	0.29	0.218	3.57286e-11	0	MBIP
1.09635e-15	0.110841	0.432	0.346	3.76048e-11	0	HMGB3
1.10107e-15	0.497197	0.34	0.261	3.77667e-11	0	DDX52
1.16896e-15	0.127056	0.373	0.288	4.00954e-11	0	PUM3
1.17995e-15	0.631724	0.426	0.345	4.04724e-11	0	BABAM2
1.33765e-15	0.14269	0.353	0.272	4.58815e-11	0	NOP16
1.36957e-15	0.333241	0.519	0.438	4.69762e-11	0	FAM126A
1.3851e-15	0.300733	0.295	0.222	4.7509e-11	0	PLRG1
1.39997e-15	0.342031	0.151	0.097	4.80191e-11	0	PRRG1
1.48438e-15	0.500226	0.287	0.217	5.09143e-11	0	IFI35
1.49227e-15	0.633999	0.113	0.067	5.1185e-11	0	NBPF10
1.52186e-15	0.416053	0.231	0.165	5.21997e-11	0	EXOC6B
1.57042e-15	0.454705	0.347	0.272	5.38656e-11	0	PHF20
1.6488e-15	0.582164	0.235	0.167	5.65539e-11	0	LBR
1.68896e-15	0.893081	0.18	0.123	5.79315e-11	0	TRMT5
1.71164e-15	0.188474	0.581	0.517	5.87093e-11	0	GALNT1
1.75184e-15	0.363107	0.624	0.564	6.00882e-11	0	SNRPD3
1.85842e-15	0.354323	0.345	0.264	6.37436e-11	0	CCDC14
2.04687e-15	0.235986	0.465	0.388	7.02077e-11	0	COPA
2.07014e-15	0.191502	0.232	0.167	7.10059e-11	0	RPS11P5
2.17716e-15	0.45285	0.368	0.289	7.46764e-11	0	ACTN4
2.19676e-15	0.106366	0.369	0.289	7.5349e-11	0	MTIF3
2.22977e-15	0.351517	0.336	0.258	7.64812e-11	0	CAP2
2.43065e-15	0.599054	0.234	0.171	8.33711e-11	0	CNPPD1
2.48362e-15	0.269677	0.243	0.178	8.5188e-11	0	CAB39L
2.56437e-15	1.18825	0.135	0.085	8.79578e-11	0	KIF27
2.58178e-15	0.211844	0.506	0.42	8.85549e-11	0	SRSF10
2.61234e-15	0.195191	0.702	0.651	8.96033e-11	0	GSTK1
2.91743e-15	0.204442	0.48	0.388	1.00068e-10	0	CBX1
3.14589e-15	0.20735	0.373	0.299	1.07904e-10	0	FNDC3A
3.28015e-15	0.108967	0.236	0.172	1.12509e-10	0	RNF6
3.41922e-15	0.490494	0.181	0.124	1.17279e-10	0	AC131235.1
3.42703e-15	0.113641	0.716	0.663	1.17547e-10	0	SDC2
3.49553e-15	0.241245	0.401	0.325	1.19897e-10	0	MRFAP1L1
3.50445e-15	0.694903	0.252	0.188	1.20203e-10	0	KCND3
3.5249e-15	0.433446	0.154	0.1	1.20904e-10	0	AC026462.1
3.52677e-15	0.285763	0.331	0.258	1.20968e-10	0	HNMT
3.5737e-15	0.361717	0.401	0.327	1.22578e-10	0	FLAD1
3.59205e-15	0.433279	0.159	0.105	1.23207e-10	0	RNF219
3.68274e-15	0.393566	0.245	0.176	1.26318e-10	0	PMS1
3.712e-15	0.156414	0.423	0.346	1.27322e-10	0	ZNF644
3.90002e-15	0.830214	0.129	0.081	1.33771e-10	0	NBPF19
3.94816e-15	0.184773	0.429	0.353	1.35422e-10	0	NCKAP5
3.96593e-15	1.40789	0.049	0.022	1.36031e-10	0	MTND2P13
3.96899e-15	0.295209	0.426	0.352	1.36136e-10	0	IVD
4.06653e-15	0.208231	0.443	0.368	1.39482e-10	0	CGGBP1
4.10436e-15	0.611764	0.209	0.15	1.4078e-10	0	Z82206.1
4.25186e-15	0.367389	0.299	0.227	1.45839e-10	0	ASNSD1
4.37615e-15	0.450083	0.34	0.268	1.50102e-10	0	SEC14L1
4.54174e-15	0.44659	0.399	0.322	1.55782e-10	0	TLN1
4.79951e-15	0.409108	0.411	0.335	1.64623e-10	0	NOSIP
4.96171e-15	0.162325	0.687	0.614	1.70186e-10	0	TOMM20
5.18885e-15	0.110617	0.499	0.423	1.77978e-10	0	MTFR1L
5.19308e-15	0.155804	0.533	0.462	1.78123e-10	0	PDHA1
5.45922e-15	0.113899	0.54	0.45	1.87251e-10	0	CAST
5.65504e-15	0.384151	0.362	0.292	1.93968e-10	0	TMEM246
5.6942e-15	0.261088	0.312	0.237	1.95311e-10	0	CEP57
5.71542e-15	0.34035	0.425	0.351	1.96039e-10	0	PSMC4
5.82817e-15	0.6768	0.175	0.118	1.99906e-10	0	GPX8
6.34658e-15	0.322923	0.41	0.336	2.17688e-10	0	PRPF31
6.61105e-15	1.10617	0.079	0.042	2.26759e-10	0	TMEM255A
7.22109e-15	0.230781	0.392	0.313	2.47683e-10	0	STAG2
7.28184e-15	0.559533	0.258	0.19	2.49767e-10	0	LTN1
7.38703e-15	0.545048	0.287	0.216	2.53375e-10	0	SYPL1
7.74402e-15	0.248077	0.299	0.233	2.6562e-10	0	DZIP3
7.93586e-15	0.474247	0.261	0.193	2.722e-10	0	COX15
8.6133e-15	0.149934	0.309	0.237	2.95436e-10	0	IAH1
8.81892e-15	0.514309	0.355	0.287	3.02489e-10	0	DCTN1
9.17557e-15	1.12076	0.059	0.028	3.14722e-10	0	AL390783.1
9.39698e-15	0.308688	0.367	0.291	3.22317e-10	0	SMC5
9.44144e-15	0.249952	0.466	0.386	3.23841e-10	0	HECTD1
9.62517e-15	0.308725	0.271	0.202	3.30143e-10	0	EPB41
9.65596e-15	0.978457	0.072	0.037	3.31199e-10	0	TMEM155
1.16207e-14	0.593219	0.183	0.125	3.98589e-10	0	IFIT3
1.17333e-14	0.384689	0.328	0.255	4.02451e-10	0	ERBB4
1.23058e-14	0.237697	0.334	0.261	4.22089e-10	0	CHCHD3
1.25726e-14	0.227149	0.389	0.309	4.3124e-10	0	ERCC1
1.26027e-14	0.180318	0.434	0.351	4.32272e-10	0	LITAF
1.30403e-14	0.329388	0.583	0.5	4.47282e-10	0	SZRD1
1.30626e-14	0.433556	0.288	0.22	4.48047e-10	0	QSER1
1.31176e-14	0.39349	0.178	0.123	4.49932e-10	0	AGPS
1.31536e-14	0.556423	0.3	0.23	4.51167e-10	0	NOL8
1.35813e-14	0.157397	0.458	0.375	4.65838e-10	0	NMT1
1.39802e-14	0.143252	0.42	0.341	4.79522e-10	0	BZW1
1.4715e-14	0.194507	0.227	0.164	5.04726e-10	0	AP001000.1
1.50079e-14	0.673006	0.271	0.203	5.1477e-10	0	GART
1.53062e-14	0.154625	0.393	0.321	5.25002e-10	0	TSN
1.55157e-14	0.32275	0.209	0.151	5.32187e-10	0	RASGRP3
1.57888e-14	0.258616	0.586	0.519	5.41555e-10	0	ELN
1.59485e-14	0.343879	0.397	0.322	5.47034e-10	0	USP48
1.63053e-14	0.168466	0.314	0.242	5.5927e-10	0	SRPK2
1.72423e-14	0.295638	0.442	0.364	5.91412e-10	0	BCL2L1
1.73138e-14	0.342302	0.473	0.41	5.93862e-10	0	PMP22
1.73993e-14	0.123568	0.519	0.445	5.96795e-10	0	PLXNB2
1.84764e-14	0.220306	0.395	0.314	6.3374e-10	0	CIR1
1.92853e-14	0.252754	0.641	0.583	6.61485e-10	0	NDUFV3
2.02034e-14	0.360775	0.414	0.34	6.92976e-10	0	DNM1L
2.02143e-14	0.350634	0.21	0.148	6.93349e-10	0	UNC5B
2.02562e-14	0.456153	0.339	0.265	6.94786e-10	0	PEX11B
2.04037e-14	0.528348	0.325	0.256	6.99846e-10	0	TANC1
2.1672e-14	0.142899	0.262	0.194	7.43349e-10	0	KLHL7
2.1676e-14	0.35638	0.175	0.121	7.43488e-10	0	NUDT7
2.31729e-14	0.325364	0.49	0.418	7.94831e-10	0	TRIP12
2.33505e-14	0.890644	0.22	0.158	8.00921e-10	0	ALDH1B1
2.4295e-14	0.419559	0.377	0.304	8.33317e-10	0	POP4
2.47634e-14	0.625959	0.288	0.222	8.49384e-10	0	NUDCD3
2.55093e-14	0.291704	0.277	0.21	8.74968e-10	0	EXOC3
2.62083e-14	0.501001	0.377	0.318	8.98943e-10	0	CDR2
2.62344e-14	0.332473	0.2	0.142	8.99841e-10	0	CRNKL1
2.65144e-14	0.404576	0.245	0.182	9.09444e-10	0	ZNF512
2.67787e-14	0.250528	0.264	0.199	9.18508e-10	0	AC115223.1
2.68874e-14	0.38133	0.167	0.113	9.22239e-10	0	TRAPPC2
2.72772e-14	0.26671	0.279	0.214	9.35609e-10	0	CETN3
2.76501e-14	0.485172	0.191	0.133	9.48398e-10	0	PKD2
2.91113e-14	0.108444	0.306	0.24	9.98517e-10	0	MUT
3.05085e-14	0.633661	0.195	0.137	1.04644e-09	0	MLH3
3.08779e-14	0.191883	0.291	0.216	1.05911e-09	0	NHP2
3.14645e-14	0.474676	0.287	0.222	1.07923e-09	0	ATF2
3.26627e-14	0.292962	0.413	0.337	1.12033e-09	0	RNF20
3.36706e-14	0.653352	0.155	0.103	1.1549e-09	0	SLC35E2A
3.44082e-14	0.2963	0.364	0.3	1.1802e-09	0	CCDC124
3.61958e-14	0.304737	0.372	0.299	1.24152e-09	0	C6orf203
3.65234e-14	0.345932	0.359	0.29	1.25275e-09	0	HIF1A
3.68848e-14	0.384029	0.378	0.306	1.26515e-09	0	ANKRD28
3.72003e-14	0.373725	0.201	0.143	1.27597e-09	0	PIK3IP1
3.75053e-14	0.293176	0.288	0.218	1.28643e-09	0	HMGN2P5
4.25378e-14	1.16237	0.073	0.039	1.45905e-09	0	AMPH
4.53424e-14	0.548899	0.225	0.163	1.55524e-09	0	KIF13B
4.82598e-14	0.255457	0.313	0.248	1.65531e-09	0	MTHFS
4.86495e-14	0.189316	0.616	0.544	1.66868e-09	0	DDX6
4.9129e-14	0.590615	0.267	0.201	1.68512e-09	0	EVI5
4.94291e-14	0.606681	0.144	0.094	1.69542e-09	0	AC240274.1
4.99345e-14	0.340051	0.511	0.443	1.71275e-09	0	TMEM30A
5.0589e-14	0.208883	0.446	0.359	1.7352e-09	0	STMN1
5.33033e-14	0.389388	0.25	0.184	1.8283e-09	0	EXOSC9
5.4528e-14	0.375173	0.323	0.261	1.87031e-09	0	RBM26
5.45426e-14	0.283067	0.199	0.141	1.87081e-09	0	SUPT20H
5.72998e-14	0.262307	0.322	0.261	1.96538e-09	0	DR1
5.86411e-14	0.509516	0.336	0.273	2.01139e-09	0	VPS39
5.97427e-14	0.296236	0.173	0.118	2.04917e-09	0	RPL10P3
6.22789e-14	0.573371	0.277	0.214	2.13617e-09	0	MUL1
6.23375e-14	0.801776	0.211	0.152	2.13818e-09	0	SULT1C2
6.54592e-14	0.274213	0.487	0.42	2.24525e-09	0	CCNDBP1
6.65469e-14	0.112378	0.225	0.165	2.28256e-09	0	UTP23
6.96782e-14	0.242436	0.39	0.297	2.38996e-09	0	FBXO32
7.03107e-14	1.10404	0.143	0.095	2.41166e-09	0	RPL5P4
7.03401e-14	0.553407	0.423	0.355	2.41267e-09	0	IST1
7.06962e-14	0.156034	0.227	0.167	2.42488e-09	0	ZNF429
7.12717e-14	0.446139	0.215	0.156	2.44462e-09	0	UPF3B
7.22575e-14	0.125794	0.359	0.289	2.47843e-09	0	STYXL1
7.90044e-14	0.178998	0.231	0.169	2.70985e-09	0	TP53TG1
8.27002e-14	0.114437	0.513	0.437	2.83662e-09	0	NOP58
8.3085e-14	0.494731	0.301	0.239	2.84982e-09	0	PHC3
8.61853e-14	0.810126	0.187	0.132	2.95616e-09	0	G2E3
9.03743e-14	0.458704	0.48	0.42	3.09984e-09	0	ANAPC5
9.09895e-14	0.212435	0.346	0.277	3.12094e-09	0	SENP6
9.53764e-14	0.422831	0.487	0.427	3.27141e-09	0	IMMT
1.02063e-13	0.139512	0.246	0.183	3.50075e-09	0	YAE1
1.02982e-13	0.110046	0.616	0.543	3.53229e-09	0	LUC7L3
1.08001e-13	0.605697	0.215	0.156	3.70445e-09	0	CSTF1
1.18949e-13	0.10208	0.421	0.349	4.07994e-09	0	GOLGA2
1.271e-13	0.242892	0.246	0.184	4.35953e-09	0	RPL10P6
1.29219e-13	0.260181	0.409	0.335	4.43221e-09	0	BLOC1S2
1.32244e-13	0.297528	0.356	0.29	4.53596e-09	0	MIR100HG
1.34627e-13	0.384503	0.269	0.205	4.61769e-09	0	MTMR2
1.44104e-13	0.191646	0.372	0.301	4.94275e-09	0	RNPS1
1.47591e-13	0.699593	0.167	0.115	5.06238e-09	0	FKTN
1.49155e-13	1.20716	0.094	0.055	5.11602e-09	0	TRIM68
1.49554e-13	0.125557	0.449	0.371	5.12972e-09	0	DEF8
1.49595e-13	0.252311	0.296	0.229	5.13111e-09	0	H6PD
1.5153e-13	0.260266	0.366	0.295	5.19747e-09	0	DUSP23
1.55363e-13	0.615753	0.224	0.165	5.32896e-09	0	NBAS
1.59714e-13	0.74428	0.268	0.204	5.47819e-09	0	UNC45A
1.59777e-13	0.152002	0.187	0.133	5.48037e-09	0	GPR180
1.61412e-13	0.242386	0.242	0.182	5.53644e-09	0	INTS12
1.68483e-13	0.146133	0.512	0.442	5.77895e-09	0	ARID4B
1.76388e-13	0.240187	0.046	0.09	6.05009e-09	0	POPDC3
1.76471e-13	0.254555	0.358	0.287	6.05297e-09	0	MTHFD1
1.768e-13	0.148709	0.596	0.54	6.06425e-09	0	UQCRC2
1.81494e-13	0.587494	0.159	0.109	6.22523e-09	0	ZNF691
[truncated: 6,024 more rows]

## Sheet: S7
p_val	avg_log2FC	pct.1	pct.2	p_val_adj	cluster	surface protein
[truncated: 204 more rows]

[truncated: 4 more sheets: S8, S9, S10, S11]
